# Supplementary material for: Left–right-alternating theta sweeps in entorhinal–hippocampal maps of space
Source: Nature. 2025 Feb 3;639(8056):995–1005. doi: 10.1038/s41586-024-08527-1 (PMC11946909; doi:10.1038/s41586-024-08527-1)
Supplement: Supplementary file 8 — Source Data Fig. 1 [file 41586_2024_8527_MOESM8_ESM.xlsx]

## Sheet: c
rat 1	rat 2	rat 3	rat 4	rat 5	rat 6	rat 7	rat 8	rat 9	rat 10	rat 11	rat 12	rat 13	rat 14	rat 15	rat 16	meanAcorr	stdAcorr
-0.627611	-0.391941	0.0585388	0.177806	-0.381403	-0.0590289	-0.0714088	-0.121514	-0.0248478	-0.147018	-0.129375	-0.333778	-0.490258	-0.510637	-0.449556	-0.401734	-0.243985	0.232935
0.663079	0.439887	0.2332	-0.227666	0.170354	0.069348	0.18121	0.220427	-0.0123333	0.181455	0.358414	0.417727	0.51095	0.53048	0.496943	0.4256	0.291192	0.231597
-0.692031	-0.469742	-0.17841	0.0985784	-0.15594	-0.161503	-0.174349	-0.327636	-0.108294	-0.219228	-0.191216	-0.427896	-0.532899	-0.574257	-0.572161	-0.191081	-0.304879	0.215888
0.735032	0.50394	0.180198	-0.036097	0.23019	0.149414	0.254766	0.405826	0.31557	0.280433	0.367116	0.45572	0.532234	0.604129	0.62898	0.699544	0.394187	0.21613
-0.772078	-0.564734	-0.315982	-0.236114	-0.243037	-0.124943	-0.389971	-0.472989	-0.475106	-0.365437	0.0269255	-0.503963	-0.593002	-0.646829	-0.676471	-0.701313	-0.44094	0.222667
0.805569	0.635892	0.299027	0.0659379	0.471669	0.22405	0.449864	0.614939	0.364125	0.482931	0.503761	0.585797	0.693358	0.700689	0.736851	0.636758	0.516951	0.201215
-0.868701	-0.782744	-0.532313	-0.234301	-0.643322	-0.410293	-0.589237	-0.819339	-0.595154	-0.673477	-0.598362	-0.741794	-0.778408	-0.79438	-0.835157	-0.592194	-0.655573	0.169527
1	1	1	1	1	1	1	1	1	1	1	1	1	1	1	1	1	0
-0.868701	-0.782744	-0.532313	-0.234301	-0.643322	-0.410293	-0.589237	-0.819339	-0.595154	-0.673477	-0.598362	-0.741794	-0.778408	-0.79438	-0.835157	-0.592194	-0.655573	0.169527
0.805569	0.635892	0.299027	0.0659379	0.471669	0.22405	0.449864	0.614939	0.364125	0.482931	0.503761	0.585797	0.693358	0.700689	0.736851	0.636758	0.516951	0.201215
-0.772078	-0.564734	-0.315982	-0.236114	-0.224821	-0.124943	-0.389971	-0.472989	-0.475106	-0.365437	0.0269255	-0.503963	-0.593002	-0.646829	-0.676202	-0.701313	-0.439785	0.223771
0.735032	0.50394	0.180198	-0.036097	0.204659	0.149414	0.254766	0.405826	0.31557	0.280433	0.367116	0.45572	0.532234	0.604129	0.628805	0.699544	0.392581	0.217499
-0.692031	-0.469742	-0.17841	0.0985784	-0.128073	-0.161503	-0.174349	-0.327636	-0.108294	-0.219228	-0.191216	-0.427896	-0.532899	-0.574257	-0.571991	-0.191081	-0.303127	0.217264
0.663079	0.439887	0.2332	-0.227666	0.139523	0.069348	0.18121	0.220427	-0.0123333	0.181455	0.358414	0.417727	0.51095	0.53048	0.496943	0.4256	0.289265	0.232795
-0.627611	-0.391941	0.0585388	0.177806	-0.37372	-0.0590289	-0.0714088	-0.121514	-0.0248478	-0.147018	-0.129375	-0.333778	-0.490258	-0.510637	-0.449556	-0.401734	-0.243505	0.232641

## Sheet: g
x	y
0.548295	0.0753668
0.794515	0.159184
1.20416	0.263652
1.62212	0.383175
0.687843	0.135008
0.976285	0.241269
0.460979	0.0758442
0.675465	0.110104
0.566791	0.109368
0.605188	0.104865
1.31577	0.299093
0.458941	0.0746512
0.651923	0.126146
0.929049	0.183284
0.626999	0.12987
0.879279	0.188393
0.673148	0.117614
1.17181	0.19602
1.45022	0.28761
0.614921	0.139088
0.575545	0.134733
0.823297	0.202528
0.742044	0.148053
1.24122	0.226857
0.640315	0.126116
0.94108	0.140697
1.45001	0.265203
0.506213	0.0899586
0.803511	0.184924
1.32501	0.309346
0.602082	0.100752

## Sheet: j
rat	percentAligned
1	60.5778
2	63.595
3	63.2979
4	84.2514
5	81.3741
6	67.8788

## Sheet: k
	rat 1	rat 2	rat 3	rat 4	rat 5	rat 6
Peak lag (ms)	37.9798	21.8182	15.3535	10.5051	10.5051	12.1212

## Sheet: d
rat	grid	nongrid
1	74.9851	42.5091
2	11.1277	1.61761
3	0	0
4	17.0547	4.71896
5	0.1665	0.024975
6	1.97783	0.736573
7	0.173532	0.0790027
8	42.9342	12.4542
9	4.34783	1.23292
10	39.36	13.1267
11	0.96569	0.181209
12	29.4118	12.7147
13	13.2457	5.51062
14	51.2122	42.8426
15	29.2592	10.8228
16	1.17444	0.252159
