# Supplementary material for: Left–right-alternating theta sweeps in entorhinal–hippocampal maps of space
Source: Nature. 2025 Feb 3;639(8056):995–1005. doi: 10.1038/s41586-024-08527-1 (PMC11946909; doi:10.1038/s41586-024-08527-1)
Supplement: Supplementary file 9 — Source Data Fig. 2 [file 41586_2024_8527_MOESM9_ESM.xlsx]

## Sheet: e
rat 1	rat 2	rat 3	rat 4	rat 5	rat 6	rat 7	rat 8	rat 9	rat 10	rat 11	rat 12	rat 13	rat 14	rat 15	rat 16	meanAcorr	stdAcorr
-0.613117	-0.391973	-0.620054	-0.326644	-0.457297	-0.120631	-0.104995	-0.0675963	-0.256371	-0.160462	-0.387507	-0.47285	-0.563028	-0.604906	-0.514701	-0.135652	-0.362362	0.198418
0.647349	0.426184	0.656288	0.37866	0.51419	0.147325	0.122812	0.180489	0.322148	0.205012	0.412074	0.514931	0.592623	0.639488	0.555607	0.177759	0.405809	0.192331
-0.682937	-0.466361	-0.702808	-0.430207	-0.575946	-0.184668	-0.131378	-0.191344	-0.393153	-0.250233	-0.450061	-0.560502	-0.626516	-0.667978	-0.602292	-0.233807	-0.446887	0.196183
0.719848	0.506518	0.735413	0.482256	0.636419	0.228128	0.18434	0.19697	0.477853	0.315534	0.488698	0.60504	0.657581	0.705252	0.6506	0.260283	0.490671	0.196553
-0.751694	-0.559007	-0.747666	-0.550712	-0.70064	-0.294755	-0.216626	-0.222579	-0.518753	-0.385008	-0.556673	-0.652806	-0.689105	-0.7433	-0.704117	-0.292983	-0.536652	0.19468
0.785405	0.601013	0.760826	0.632579	0.763656	0.399109	0.25528	0.327777	0.5819	0.483856	0.62527	0.711365	0.715108	0.779695	0.760773	0.310465	0.59338	0.183077
-0.880689	-0.785778	-0.882195	-0.810279	-0.870754	-0.676952	-0.491826	-0.633376	-0.732755	-0.72139	-0.792414	-0.849236	-0.816908	-0.869619	-0.885433	-0.617646	-0.769828	0.115689
1	1	1	1	1	1	1	1	1	1	1	1	1	1	1	1	1	0
-0.880691	-0.785764	-0.882152	-0.810282	-0.870791	-0.67628	-0.491839	-0.633376	-0.732755	-0.72139	-0.792394	-0.849211	-0.816908	-0.869619	-0.885426	-0.617646	-0.769783	0.11572
0.785435	0.600997	0.759747	0.632592	0.763792	0.39907	0.255257	0.327777	0.5819	0.483856	0.625058	0.710957	0.715108	0.779695	0.760709	0.310465	0.593276	0.183003
-0.751805	-0.558977	-0.745778	-0.550729	-0.700815	-0.295391	-0.216632	-0.222579	-0.518753	-0.385008	-0.556256	-0.65203	-0.689105	-0.7433	-0.703957	-0.292983	-0.536506	0.194466
0.720042	0.506501	0.732562	0.482266	0.636537	0.228194	0.184321	0.19697	0.477853	0.315534	0.487808	0.604071	0.657581	0.705252	0.650397	0.260283	0.490386	0.196286
-0.683167	-0.466438	-0.699895	-0.430213	-0.576397	-0.18379	-0.131223	-0.191344	-0.393153	-0.250233	-0.448862	-0.558891	-0.626516	-0.667978	-0.602096	-0.233807	-0.4465	0.195991
0.647596	0.426307	0.654036	0.378672	0.514821	0.146754	0.122701	0.180489	0.322148	0.205012	0.410706	0.512951	0.592623	0.639488	0.555426	0.177759	0.405468	0.192157
-0.613437	-0.392143	-0.618825	-0.326666	-0.458007	-0.121086	-0.104597	-0.0675963	-0.256371	-0.160462	-0.386236	-0.470163	-0.563028	-0.604906	-0.514536	-0.135652	-0.362107	0.198243

## Sheet: g
rat 1	rat 2	rat 3	rat 4	rat 5	rat 6	rat 7	rat 8	rat 9	rat 10	rat 11	rat 12	rat 13	rat 14	rat 15	rat 16	mean	std
89.7719	72.7461	66.3717	57.9106	73.913	68.5369	69.7623	71.5714	76.359	80.8182	62.825	75.3366	82.6366	82.3882	83.0345	60.1942	73.386	8.98502
