# Supplementary material for: Left–right-alternating theta sweeps in entorhinal–hippocampal maps of space
Source: Nature. 2025 Feb 3;639(8056):995–1005. doi: 10.1038/s41586-024-08527-1 (PMC11946909; doi:10.1038/s41586-024-08527-1)
Supplement: Supplementary file 10 — Source Data Fig. 3 [file 41586_2024_8527_MOESM10_ESM.xlsx]

## Sheet: b
Row	id-id	id-conjunctive	id-grid	conjunctive-conjunctive	conjunctive-id	conjunctive-grid	grid-grid	grid-id	grid-conjunctive
Mean	0.216496	0.110314	0.145231	0.165445	0.246649	0.382962	0.139714	0.0245076	0.0590788
Err	0.00813335	0.00918779	0.00930979	0.0144985	0.0137282	0.0278769	0.00658157	0.00382698	0.0109674

## Sheet: d
x	y
2.8293	2.38648
0.976745	1.50748
1.61918	1.80338
-1.29001	-0.556333
0.249064	-0.556333
1.77197	1.6365
0.47188	-1.35292
2.8293	-2.23508
-2.97272	2.70053
2.76135	1.82053
0.976745	-1.1233
2.18499	1.57608
-1.6634	-1.95444
1.02202	0.648889
0.936324	0.648889
2.24105	1.48236
1.02202	1.48236
1.35102	0.516643
0.955011	1.76967
-2.90152	2.38489
-2.90152	2.60078
2.90118	1.91493
1.89955	-3.07085
-1.84387	-1.6866
2.72529	-1.6866
0.230899	-0.780275
0.346076	0.156471
0.230899	-0.427656
0.346076	-0.269476
0.346076	-0.0678103
2.90323	2.4077
-0.731274	-1.3408
2.03176	1.96903
-0.839066	-1.07485
2.86896	2.9534
1.48343	-0.841615
-1.80202	-1.16589
-1.09759	-1.07017
2.33585	-1.686
0.17038	-0.75379
0.819676	0.749488
2.88916	2.25982
3.03535	2.79168
-1.08365	-1.21314
-1.17629	-1.21314
-1.08365	-1.40099
-2.4718	-1.85231
-0.334905	-0.728772
0.550894	0.25041
1.35402	0.167386
1.35402	0.189654
1.35402	1.16341
0.550894	0.363503
1.35402	0.363503
0.819676	0.502917
1.35402	0.88965
-0.334905	-1.1607
0.17038	0.10166
2.72973	1.31399
1.35402	0.445218
-0.334905	-1.40846
0.17038	0.711294
-0.127122	-0.636877
-1.08365	-0.469535
1.35402	0.843945
-1.08365	-0.0842259
-0.334905	-1.17798
2.91998	2.35431
2.35084	1.56112
-1.63072	0.881291
-0.0277915	-0.143838
-1.08365	-2.25374
-0.127122	-1.39745
-0.0277915	0.843407
1.34945	2.79758
0.17038	-0.302774
-0.0277915	0.309486
2.30108	2.51547
-2.11941	2.51547
1.54456	1.45843
3.09602	-2.61215
2.94987	-2.61215
-1.61624	-1.56872
0.673027	1.89111
0.957404	1.89111
-1.1889	-1.25883
0.893574	1.87424
0.657717	0.674046
0.657717	2.06384
-2.93699	2.09214
-2.9592	-0.636399
-0.101223	-0.921617
0.0755466	-2.69706
-2.54863	-2.69706
0.115399	-0.849966
-0.345996	-0.849966
0.0129272	-0.849966
2.6276	-2.34164
-1.619	-2.34164
2.20636	-2.34164
0.304754	0.0215474
0.37844	0.0215474
0.0129272	0.0215474
1.24114	0.0215474
-2.21334	0.0215474
0.646731	-0.461828
-2.71564	1.74242
2.36715	-2.33502
1.21519	1.26623
1.09255	0.69568
2.58755	-2.72637
1.70916	0.939814
2.04049	2.49748
2.66572	-0.869483
-1.41077	2.54351
-2.54863	2.54351
-0.285768	-1.19532
2.92485	0.353499
0.181882	-3.12386
0.349899	-0.63697
1.79626	1.3826
-2.57895	1.49045
2.41604	1.49045
2.41604	1.67737
-0.285768	-0.538871
1.24114	0.0195223
-2.03885	-0.403103
-2.18529	-0.403103
2.41604	1.46713
-0.981332	-1.74187
-2.29648	-1.74187
-1.1596	-0.774797
2.95404	-1.93093
-0.940492	-1.62936
0.604515	-0.544847
2.74253	2.83285
1.70885	1.97223
2.31172	1.97223
2.31172	2.33147
3.11395	2.33147
2.6572	-1.96504
3.1061	-1.96504
-1.04604	-0.879586
2.51581	-0.169832

## Sheet: g
x	y
2.7382	1.24905
2.26514	2.66207
-2.29975	0.404892
2.06332	2.7886
-0.938301	-1.35392
-0.938301	2.59543
-0.0160201	0.110657
-3.10485	-2.48055
3.03475	0.785398
1.45451	1.76819
2.38489	3.05093
-0.0160201	-1.46014
2.16387	2.64765
1.45451	1.20362
2.38489	2.27305
1.45451	0.785398
2.38489	-1.97569
2.16387	-2.20355
1.45451	0.714091
-0.0160201	0.321751
1.66075	1.46014
1.66075	1.28474
1.66075	2.28734
1.66075	0.404892
1.66075	1.73071
1.66075	2.27305
1.62602	2.63449
0.2183	0.141897
2.39247	2.81984
-0.782857	-0.266252
-0.874988	-1.00407
2.71259	-2.35619
1.14529	0.321751
-0.373082	-0.226799
0.2183	-0.493941
2.07252	2.48055
-0.696826	-0.197396
2.0343	3.03094
-1.11456	-2.52134
-2.56781	-2.52134
-1.3408	-1.97569
-0.666754	-0.620249
1.89111	1.3734
1.89111	1.63736
2.06384	1.76819
-2.26621	-1.0637
-0.424819	0.295441
-0.248396	-2.31455
1.1296	2.45115
-1.24403	1.04936
0.550187	1.0839
-0.907787	-2.48875
0.672609	-0.950547
1.15541	0.282555
-2.847	1.60304
2.88107	-2.43934
-1.763	-0.321751
-0.714066	-0.632749
-0.189653	-0.216085
0.939814	-0.664774
-0.461828	-0.68573
-1.21399	2.31775
2.68171	2.75472
-2.5423	-1.98247
-0.0153961	2.80061
2.68171	2.35619
-0.849966	-0.321751
0.0215474	-0.197396
-2.33502	-2.75472
-1.04071	-1.12207
-1.74274	-0.785398
0.295417	0.430693
0.295417	0.430693
-2.5423	2.69922
-0.687037	-1.08702
-1.39977	-2.42505
2.69605	-0.577902
-0.945717	0.668289
1.62615	2.22067
-1.18372	-1.62955
-1.89113	1.60782
-1.19532	-0.938047
0.776924	0.605545
0.25063	0.266252
-2.7901	3.06482
