# Supplementary material for: Left–right-alternating theta sweeps in entorhinal–hippocampal maps of space
Source: Nature. 2025 Feb 3;639(8056):995–1005. doi: 10.1038/s41586-024-08527-1 (PMC11946909; doi:10.1038/s41586-024-08527-1)
Supplement: Supplementary file 11 — Source Data Fig. 4 [file 41586_2024_8527_MOESM11_ESM.xlsx]

## Sheet: e
Bins	Wagon wheel	Linear Track
-3.08923	1	1
-2.98451	9	1
-2.87979	1	0
-2.77507	4	0
-2.67035	9	0
-2.56563	7	0
-2.46091	9	1
-2.35619	7	0
-2.25147	15	0
-2.14675	13	0
-2.04204	20	2
-1.93732	20	0
-1.8326	23	0
-1.72788	22	3
-1.62316	30	4
-1.51844	53	10
-1.41372	52	12
-1.309	61	10
-1.20428	92	21
-1.09956	106	24
-0.994838	136	29
-0.890118	142	28
-0.785398	155	28
-0.680678	145	34
-0.575959	154	22
-0.471239	153	18
-0.366519	113	12
-0.261799	86	6
-0.15708	95	7
-0.0523599	84	9
0.0523599	78	9
0.15708	110	5
0.261799	159	13
0.366519	161	13
0.471239	196	17
0.575959	167	12
0.680678	166	23
0.785398	170	35
0.890118	107	19
0.994838	98	18
1.09956	103	32
1.20428	78	18
1.309	70	16
1.41372	57	16
1.51844	29	12
1.62316	39	4
1.72788	18	2
1.8326	29	3
1.93732	13	2
2.04204	11	2
2.14675	14	2
2.25147	12	1
2.35619	9	1
2.46091	8	0
2.56563	8	0
2.67035	6	1
2.77507	6	0
2.87979	3	0
2.98451	4	0
3.08923	4	0
