# Supplementary material for: Left–right-alternating theta sweeps in entorhinal–hippocampal maps of space
Source: Nature. 2025 Feb 3;639(8056):995–1005. doi: 10.1038/s41586-024-08527-1 (PMC11946909; doi:10.1038/s41586-024-08527-1)
Supplement: Supplementary file 12 — Source Data Fig. 5 [file 41586_2024_8527_MOESM12_ESM.xlsx]

## Sheet: c
run_rat 1	run_rat 2	run_rat 3	run_rat 4	run_rat 5	run_rat 6	run_rat 7	run_rat 8	run_rat 9	run_meanAcorr	run_stdAcorr	rem_rat 1	rem_rat 2	rem_rat 3	rem_rat 4	rem_rat 5	rem_rat 6	rem_rat 7	rem_rat 8	rem_rat 9	rem_meanAcorr	rem_stdAcorr	sws_rat 1	sws_rat 2	sws_rat 3	sws_rat 4	sws_rat 5	sws_rat 6	sws_rat 7	sws_rat 8	sws_rat 9	sws_meanAcorr	sws_stdAcorr
-0.236827	-0.197162	-0.181344	-0.0513056	-0.0474368	-0.191197	-0.239059	-0.355686	-0.069475	-0.174388	0.102514	-0.0812716	-0.0848175	-0.0902683	-0.0334654	-0.00611206	-0.0626368	-0.0793704	-0.171002	0.00327891	-0.0672961	0.052227	-0.00309288	-0.00375931	0.00231645	0.0084648	0.00445823	-0.0033378	0.00849747	0.00847538	-0.000446278	0.00239734	0.00529442
0.275196	0.22813	0.216987	0.0698294	0.0655263	0.227464	0.283254	0.411072	0.0545574	0.203557	0.119916	0.111442	0.0917015	0.0981981	-0.000554141	0.0094471	0.0761799	0.0742771	0.199728	0.00698452	0.074156	0.0635702	-0.00146186	0.00513513	0.0071915	-0.00288207	0.00134723	0.00385032	-0.000446901	-0.00571771	0.00323025	0.00113843	0.00413571
-0.327553	-0.257205	-0.259402	-0.105448	-0.101126	-0.280964	-0.336729	-0.468753	-0.1333	-0.252276	0.122024	-0.140749	-0.119675	-0.101167	-0.0276979	0.00533091	-0.104647	-0.0818617	-0.213695	-0.0127349	-0.088544	0.0689948	-0.0011446	0.000367278	0.00605609	0.0059216	-0.000220209	-0.00671719	-0.00133216	-0.00994904	-0.0106527	-0.00196344	0.00610223
0.390065	0.300829	0.323202	0.143292	0.1647	0.353126	0.39494	0.540889	0.18045	0.310166	0.129778	0.172319	0.183089	0.114705	0.0832953	0.0247541	0.130811	0.0846019	0.267426	-0.000478784	0.117836	0.0827208	-2.03153e-05	0.0202385	0.00791259	0.00219007	0.00246343	0.00169944	0.000653199	0.00563729	0.00759719	0.0053746	0.00628396
-0.480546	-0.35665	-0.403669	-0.203292	-0.258737	-0.451997	-0.46254	-0.616242	-0.297004	-0.392298	0.12771	-0.219892	-0.240932	-0.160606	-0.123391	-0.0717089	-0.185058	-0.125802	-0.321322	-0.0443263	-0.165893	0.0867202	0.0042141	-0.0105409	0.000324846	0.00513754	-0.0136517	-0.00364974	0.00149046	-0.0116652	0.00748248	-0.00231757	0.00791364
0.581921	0.447494	0.493152	0.312654	0.385774	0.554736	0.535589	0.683406	0.335217	0.481105	0.12222	0.296044	0.324199	0.240793	0.192952	0.105794	0.273365	0.16654	0.400121	0.0612942	0.229011	0.108082	0.0121361	0.0493311	0.0242064	0.000810097	0.00115152	0.0166483	0.00528978	0.035846	0.00733896	0.0169732	0.0166581
-0.74773	-0.591601	-0.6262	-0.542439	-0.650422	-0.750252	-0.694656	-0.814956	-0.59607	-0.668258	0.0896248	-0.533694	-0.62377	-0.52052	-0.444246	-0.391785	-0.520917	-0.353968	-0.588915	-0.31994	-0.477528	0.105617	-0.0239822	-0.0821986	-0.11244	-0.0566465	-0.0646359	-0.0472594	-0.0362146	-0.119286	-0.061713	-0.0671529	0.0323228
1	1	1	1	1	1	1	1	1	1	0	1	1	1	1	1	1	1	1	1	1	0	1	1	1	1	1	1	1	1	1	1	0
-0.747733	-0.591532	-0.626178	-0.542348	-0.650597	-0.750341	-0.694705	-0.814967	-0.596599	-0.668333	0.0896065	-0.5337	-0.623763	-0.520416	-0.443359	-0.392057	-0.520919	-0.353849	-0.588871	-0.319751	-0.477409	0.105666	-0.0239728	-0.0821137	-0.112447	-0.0566472	-0.0646356	-0.0472704	-0.0362762	-0.119274	-0.0616956	-0.067148	0.0323103
0.582393	0.447373	0.493614	0.312306	0.386078	0.55507	0.535608	0.683416	0.337995	0.481539	0.121926	0.296331	0.324317	0.240438	0.190856	0.106325	0.273412	0.166646	0.399305	0.0610753	0.228745	0.108003	0.0121138	0.0492462	0.0241939	0.000856208	0.00114721	0.0166626	0.00526095	0.0357118	0.00722307	0.0169351	0.0166244
-0.481025	-0.356482	-0.403751	-0.202813	-0.258834	-0.452544	-0.462483	-0.616323	-0.300117	-0.392708	0.127594	-0.219964	-0.24121	-0.160986	-0.120409	-0.0724168	-0.184918	-0.12648	-0.320008	-0.0443204	-0.165635	0.0865109	0.00420817	-0.0104848	0.000429273	0.00513735	-0.0135976	-0.00357197	0.00157817	-0.0114888	0.00748431	-0.00225621	0.0078784
0.390293	0.300521	0.323275	0.142701	0.164649	0.353678	0.395039	0.541005	0.179352	0.310057	0.130096	0.172065	0.183539	0.115842	0.0806701	0.0253191	0.130703	0.0846719	0.267572	0.000704871	0.117899	0.0826198	1.4408e-05	0.020255	0.00802047	0.00230552	0.00227282	0.00175017	0.000587371	0.00549044	0.00777486	0.00538568	0.00630503
-0.327546	-0.256759	-0.259298	-0.104531	-0.101182	-0.281751	-0.336928	-0.469232	-0.133793	-0.252335	0.122237	-0.140666	-0.119275	-0.101348	-0.0250386	0.00455762	-0.10457	-0.080999	-0.213115	-0.0142013	-0.0882951	0.0688149	-0.00118813	0.000217216	0.00597278	0.00578704	0.000145215	-0.00673237	-0.00134489	-0.00978943	-0.0107139	-0.00196072	0.0060601
0.275072	0.22774	0.217127	0.0687782	0.0654882	0.228566	0.283297	0.412088	0.0482849	0.202938	0.121288	0.111675	0.0903623	0.0972559	-0.00287208	0.0106538	0.0762169	0.0736552	0.200821	0.00795321	0.0739691	0.0638366	-0.00152374	0.00530153	0.00716754	-0.00290605	0.000963983	0.00388579	-0.000339751	-0.00583104	0.0033824	0.0011223	0.00419071
-0.236702	-0.196926	-0.181565	-0.0504505	-0.0469169	-0.19246	-0.239306	-0.35704	-0.0672958	-0.174296	0.103334	-0.0813047	-0.0841252	-0.0904249	-0.0336401	-0.00758636	-0.0630165	-0.0800254	-0.171888	0.00291363	-0.0676775	0.0521539	-0.00308814	-0.00385921	0.0022192	0.00818342	0.00475822	-0.00329459	0.00852587	0.0087124	-0.000553379	0.00240042	0.00532521

## Sheet: e
run_rat1_mod1	run_rat1_mod2	run_rat1_mod3	run_rat1_mod4	run_rat2_mod1	run_rat2_mod2	run_rat3_mod1	run_rat4_mod1	run_rat5_mod1	run_rat5_mod2	run_rat5_mod3	run_rat6_mod1	run_rat6_mod2	run_rat7_mod1	run_rat8_mod1	run_rat8_mod2	run_rat8_mod3	run_rat9_mod1	rem_rat1_mod1	rem_rat1_mod2	rem_rat1_mod3	rem_rat1_mod4	rem_rat2_mod1	rem_rat2_mod2	rem_rat3_mod1	rem_rat4_mod1	rem_rat5_mod1	rem_rat5_mod2	rem_rat5_mod3	rem_rat6_mod1	rem_rat6_mod2	rem_rat7_mod1	rem_rat8_mod1	rem_rat8_mod2	rem_rat8_mod3	rem_rat9_mod1	sws_rat1_mod1	sws_rat1_mod2	sws_rat1_mod3	sws_rat1_mod4	sws_rat2_mod1	sws_rat2_mod2	sws_rat3_mod1	sws_rat4_mod1	sws_rat5_mod1	sws_rat5_mod2	sws_rat5_mod3	sws_rat6_mod1	sws_rat6_mod2	sws_rat7_mod1
19	18	17	25	26	20	39	33	26	32	26	25	14	30	21	26	20	2	55	51	42	47	36	25	15	9	15	21	22	23	21	34	13	6	12	15	252	252	224	212	185	152	162	98	160	184	174	139	142	149
19	23	13	19	27	19	55	28	17	23	19	21	16	31	38	36	19	5	62	45	40	50	36	33	17	9	16	12	20	21	21	35	6	8	6	7	250	253	244	220	179	161	179	126	169	170	164	166	139	143
19	14	19	25	19	13	55	41	19	22	27	27	21	28	26	36	12	3	59	35	39	46	38	21	26	12	14	18	20	20	19	20	8	14	9	5	233	272	230	241	151	156	176	119	189	194	157	144	160	134
29	22	15	19	28	26	44	41	11	28	22	17	22	28	34	28	24	3	69	41	40	43	35	29	21	6	21	18	21	18	27	16	12	5	11	10	242	249	237	206	174	156	150	132	177	173	150	148	169	142
19	18	15	17	19	21	58	41	14	24	11	11	9	23	29	33	17	1	51	34	26	31	32	23	26	7	18	18	21	27	16	32	14	9	7	10	266	229	219	232	175	144	156	105	164	218	140	143	161	150
22	15	16	18	28	16	61	31	30	42	21	20	13	43	24	34	10	3	54	42	33	35	31	25	24	10	17	22	16	21	21	27	12	5	10	12	243	241	243	237	176	172	164	98	166	177	152	133	164	123
18	13	17	28	27	16	75	44	30	28	34	21	13	35	22	26	14	3	64	30	44	41	37	22	27	7	14	25	20	40	27	24	8	7	6	8	262	231	244	227	192	156	175	109	189	157	148	159	131	166
15	8	8	28	25	21	65	37	23	26	19	18	16	22	20	30	13	0	64	44	38	48	35	30	28	6	20	22	15	28	19	34	8	4	7	10	261	272	240	219	192	156	188	111	186	179	134	140	162	148
24	10	7	24	25	22	65	37	27	37	31	21	18	38	18	16	19	3	59	31	36	59	33	29	25	11	24	26	20	22	20	23	12	2	6	17	261	249	239	221	208	168	153	103	177	174	128	154	135	142
16	8	14	29	17	29	81	34	26	37	30	15	24	28	26	22	12	9	61	23	41	57	37	39	29	6	23	27	15	30	22	27	11	9	5	10	288	245	288	250	174	197	171	123	166	166	123	168	158	173
17	16	12	21	23	18	84	46	33	33	25	21	14	33	26	20	10	2	58	28	41	38	37	32	24	3	32	17	23	35	27	35	7	5	7	4	280	250	261	226	191	178	166	86	171	174	163	156	134	178
25	9	9	24	18	27	82	41	36	41	23	30	23	43	40	15	12	4	55	31	43	52	30	40	34	3	24	25	17	31	32	44	13	8	12	10	272	254	266	229	181	183	166	112	180	162	160	155	150	174
20	11	7	26	25	31	68	33	40	52	27	26	21	34	33	22	16	4	71	38	47	57	40	49	28	8	30	39	18	35	26	30	4	10	8	10	276	240	257	271	188	163	164	111	204	187	146	166	142	187
19	8	14	33	22	43	99	42	58	39	45	27	19	50	23	18	15	8	59	35	36	59	33	42	27	4	30	31	19	22	31	43	18	8	7	16	286	275	255	239	180	224	185	114	216	212	148	153	137	207
13	9	15	35	18	38	71	54	54	43	40	22	27	59	30	22	22	2	70	44	49	67	40	49	25	12	35	28	19	38	41	42	14	15	6	11	312	295	271	222	187	195	189	123	220	219	178	168	155	197
17	18	26	32	33	33	80	42	51	49	46	29	25	65	39	16	21	6	57	42	79	56	56	48	21	5	39	32	21	40	21	52	19	14	11	12	301	285	287	222	204	202	178	116	211	218	181	181	171	179
14	14	21	32	35	41	85	31	61	68	57	33	22	90	32	18	30	2	66	41	64	53	55	61	22	11	35	33	30	35	27	49	9	9	11	16	320	327	324	258	219	198	204	111	206	231	156	171	128	208
20	10	33	32	42	49	86	56	67	80	54	31	22	90	38	22	19	9	79	71	93	55	36	40	32	2	36	31	24	48	29	55	8	12	4	8	322	313	319	253	197	250	196	119	195	191	156	179	191	193
16	14	31	31	44	59	81	49	80	82	48	31	36	121	40	28	36	3	77	59	86	73	44	59	32	8	47	23	22	38	38	65	15	12	13	14	325	346	344	271	198	250	187	150	240	236	156	194	174	271
32	29	49	48	52	76	81	72	90	88	53	36	32	131	45	33	33	5	84	92	107	73	64	61	21	11	39	36	26	31	50	81	16	14	9	8	360	363	387	276	190	222	175	111	241	264	166	197	191	274
40	30	59	47	70	79	64	78	93	112	95	44	50	178	48	42	36	8	94	97	140	72	75	62	22	12	43	37	25	31	32	83	14	15	9	17	380	374	380	247	219	244	219	120	265	256	186	213	186	280
61	50	79	50	82	98	88	79	112	96	72	40	49	208	56	43	39	6	112	137	183	88	64	62	25	16	40	37	23	32	36	89	12	23	13	17	416	431	402	282	245	238	186	102	252	234	160	186	179	262
54	76	81	57	101	105	78	95	108	106	79	52	48	252	53	54	45	7	136	175	214	64	65	70	27	4	55	42	27	47	37	117	19	22	15	19	418	495	459	244	226	236	203	136	243	277	189	213	197	261
67	87	158	57	125	127	64	104	109	131	97	56	53	275	71	52	83	9	143	201	244	91	69	72	18	16	49	35	29	47	49	119	12	29	22	18	478	493	488	280	299	237	194	160	260	296	214	229	231	288
116	124	146	70	175	167	81	121	141	130	75	72	50	348	55	74	86	9	167	252	283	90	86	81	28	14	50	40	24	39	41	127	11	22	28	18	465	512	496	295	316	256	210	148	271	262	191	237	185	306
130	166	190	68	201	183	82	169	129	148	96	68	62	384	81	84	105	10	173	281	313	84	86	90	24	18	50	47	34	62	52	129	16	15	23	17	475	607	576	301	353	293	208	130	270	268	214	236	180	294
159	229	230	88	239	191	95	146	148	122	110	59	73	393	61	89	108	13	211	339	340	107	110	89	33	8	39	41	43	43	54	124	13	19	29	23	521	641	558	293	351	279	218	167	309	298	185	244	217	310
191	283	234	90	286	242	88	160	152	114	117	70	74	407	66	93	131	12	223	385	340	94	115	96	29	12	45	37	24	52	69	125	13	16	21	17	559	679	592	294	358	310	241	153	301	312	209	261	199	324
200	266	273	84	308	217	73	173	101	122	115	82	62	353	80	75	129	10	217	371	329	74	125	91	31	12	36	30	40	51	60	119	16	22	18	20	543	705	614	298	407	313	197	159	280	301	220	210	211	325
229	307	292	86	336	203	82	182	137	135	95	70	61	309	67	100	107	6	188	454	371	69	124	102	30	16	38	34	22	49	44	118	17	16	34	24	591	713	646	314	393	354	237	140	288	305	198	277	227	284
212	277	250	96	316	261	82	174	129	118	96	74	50	304	76	87	120	16	222	358	339	61	112	111	32	14	31	28	30	60	67	110	13	20	27	16	564	661	584	309	391	331	225	150	278	292	203	237	207	297
219	236	231	101	354	213	86	173	106	117	98	67	56	241	81	90	126	15	178	369	298	83	103	104	30	21	50	34	30	57	45	86	17	19	16	12	595	668	573	305	454	337	241	143	277	287	190	278	198	286
173	238	221	79	289	230	85	150	115	89	74	59	59	192	61	59	101	11	180	272	264	79	121	97	28	15	27	27	22	45	48	81	15	21	15	20	571	660	558	284	416	340	232	148	272	249	195	272	228	236
166	185	177	83	276	213	87	152	87	91	73	67	69	171	70	61	87	8	166	254	243	73	99	103	28	13	25	28	28	53	53	74	17	18	23	20	577	575	516	302	406	373	235	139	306	244	231	282	176	239
125	139	137	70	272	209	79	106	90	82	85	43	48	129	50	53	75	14	156	227	218	61	105	97	19	10	32	33	24	48	33	52	9	24	19	17	481	505	510	304	385	309	202	142	263	257	179	249	200	231
119	127	123	69	212	187	87	114	73	102	71	43	37	108	47	43	65	8	135	163	180	74	91	96	22	11	33	30	28	40	46	46	10	11	16	23	476	451	446	291	365	281	224	150	238	240	209	208	203	192
72	74	90	61	172	169	68	96	68	90	56	42	37	81	45	42	52	5	115	127	169	72	79	100	32	10	24	19	21	39	46	33	10	15	21	12	407	467	390	268	338	298	181	138	244	243	198	212	195	211
67	48	77	46	160	131	79	80	59	58	33	41	39	67	28	33	46	12	114	150	138	67	63	77	24	15	31	21	33	34	34	33	15	13	10	13	416	434	368	276	319	271	198	146	234	221	193	218	203	223
41	39	54	49	115	119	90	80	61	48	47	41	33	66	35	22	32	5	103	87	118	61	53	77	15	7	20	32	23	38	36	35	11	8	14	19	406	377	369	280	302	261	193	106	225	216	195	192	198	180
35	27	55	47	77	95	76	57	61	55	48	22	27	49	35	16	31	5	79	89	90	54	68	70	13	7	16	35	26	41	37	33	8	7	7	13	382	369	320	262	284	226	178	141	221	215	181	179	168	171
24	22	29	35	84	84	77	57	42	54	44	31	29	45	32	27	19	5	97	58	82	77	61	73	26	10	25	27	23	31	36	30	12	8	10	11	305	325	318	265	212	196	197	123	196	202	169	142	194	159
17	17	20	22	65	81	84	42	36	41	40	27	21	25	36	22	18	4	72	62	67	80	52	76	31	4	27	32	31	32	30	35	10	9	10	14	352	320	332	265	234	235	195	120	179	200	183	184	156	183
18	16	19	23	57	67	81	53	39	49	41	19	20	32	32	11	17	5	78	48	56	63	66	64	32	9	25	26	23	36	25	31	10	6	9	10	288	314	304	263	229	194	192	130	188	214	176	188	161	149
29	8	22	33	36	48	86	52	32	43	34	21	22	39	23	15	17	5	51	42	47	55	58	40	17	9	25	32	20	17	21	19	7	12	6	16	299	297	288	254	229	175	179	114	172	217	174	144	166	156
18	14	22	19	41	51	74	40	41	47	34	20	14	30	25	24	17	3	65	43	40	47	44	41	28	7	17	26	14	15	16	18	7	6	8	13	280	297	285	246	194	179	198	115	188	211	169	158	172	163
13	12	14	22	21	38	93	34	31	39	41	14	23	23	23	15	12	2	66	43	38	61	50	40	26	7	20	19	24	16	18	28	12	13	6	16	281	239	280	267	228	190	170	101	196	190	204	177	161	141
11	7	5	25	29	36	79	44	22	32	29	17	25	29	19	18	18	6	66	25	40	46	33	47	34	4	26	21	19	21	35	30	12	7	7	15	260	236	272	261	197	185	190	118	173	208	185	127	151	154
7	4	10	17	22	50	64	32	34	28	28	29	20	20	23	24	18	7	69	37	39	56	30	34	27	9	15	36	16	15	19	28	6	11	3	16	268	272	244	263	169	188	171	121	189	215	183	125	138	143
11	11	12	22	19	33	86	52	24	36	28	11	21	25	17	31	17	2	59	40	33	52	28	37	31	2	25	26	17	19	26	32	8	11	6	9	268	243	229	214	157	177	186	103	191	192	141	132	166	133
13	11	15	17	11	26	54	43	29	38	16	18	18	28	20	20	15	2	51	37	53	40	28	35	22	3	24	44	21	25	25	30	9	12	7	7	268	285	265	233	147	164	171	110	202	176	163	131	133	146
30	12	15	22	15	31	45	55	31	35	27	25	14	23	23	24	17	1	58	35	33	58	26	43	21	7	30	34	21	18	27	28	8	6	8	11	275	272	274	242	180	141	130	109	199	188	179	163	133	118
23	16	8	16	24	34	59	39	32	26	19	19	18	25	29	19	10	3	48	48	26	43	24	26	24	11	24	26	25	20	11	25	12	6	7	13	263	247	231	249	157	155	155	108	165	203	164	133	141	143
23	12	6	15	8	28	49	37	23	31	31	19	25	33	27	18	17	2	52	40	24	51	38	28	23	3	24	23	26	23	20	19	5	7	7	7	260	282	265	238	157	149	151	118	201	193	155	156	166	149
25	12	9	18	16	21	61	34	28	29	28	10	19	37	19	23	31	5	43	41	25	48	32	32	21	8	16	32	19	15	17	29	7	12	12	10	257	245	249	256	172	179	146	118	185	214	162	134	146	135
30	9	8	17	16	37	42	34	21	30	17	19	15	34	19	26	19	0	61	47	24	51	31	13	32	3	15	27	16	21	23	28	8	5	3	11	243	301	262	239	179	153	180	116	176	196	159	134	132	122
24	21	8	20	20	23	47	39	18	31	22	16	12	33	19	22	17	4	50	51	35	59	32	27	21	6	15	26	20	19	17	18	9	11	6	7	240	243	281	242	160	177	154	99	183	181	163	135	162	151
23	18	18	22	16	23	45	30	20	29	25	22	15	38	32	25	18	5	50	55	32	57	27	25	22	7	20	13	13	21	20	21	12	12	5	11	243	285	243	230	190	164	152	140	176	171	168	133	171	164
29	21	15	22	18	34	46	25	19	28	21	11	27	43	20	37	19	3	49	42	32	54	30	21	18	7	22	22	18	24	19	23	14	2	8	6	237	253	261	241	145	148	160	124	202	149	150	125	135	137
31	16	7	20	27	25	54	38	24	26	15	15	16	44	24	32	19	3	47	43	41	42	26	13	15	9	12	17	15	16	16	29	7	6	3	10	247	260	227	216	184	172	148	127	174	175	153	164	158	147
20	18	10	16	24	16	47	20	18	20	21	13	22	30	26	33	18	2	54	46	37	42	29	28	23	6	14	26	13	22	14	25	14	10	7	11	236	223	258	221	170	133	149	117	196	182	153	149	162	150
[truncated: 4 more columns]
