# Supplementary material for: Left–right-alternating theta sweeps in entorhinal–hippocampal maps of space
Source: Nature. 2025 Feb 3;639(8056):995–1005. doi: 10.1038/s41586-024-08527-1 (PMC11946909; doi:10.1038/s41586-024-08527-1)
Supplement: Supplementary file 13 — Source Data Fig. 6 [file 41586_2024_8527_MOESM13_ESM.xlsx]

## Sheet: c
sweepNumber	y	yneg	ypos
1
2	0.496778	0.212585	0.34742
3	0.650163	0.60434	0.294513
4	0.675385	0.645104	0.31513
5	0.887613	0.117219	0.101987
6	0.910781	0.125417	0.0814667
7	0.944013	0.102261	0.0520942
8	0.962666	0.0651477	0.0348109
9	0.968759	0.0500806	0.0286642
10	0.972198	0.036987	0.0256168
11	0.973175	0.0406438	0.0246268
12	0.97563	0.0383941	0.0225981
13	0.976703	0.0387936	0.02163
14	0.976442	0.038253	0.0220107
15	0.976134	0.0383697	0.0221826
16	0.974579	0.0388998	0.023254
17	0.975101	0.036293	0.0230909
18	0.972979	0.0378828	0.0248023
19	0.9739	0.0373924	0.0236197
20

## Sheet: g
Row	simulated_rat_1	simulated_rat_2	simulated_rat_3	simulated_rat_4	simulated_rat_5	simulated_rat_6	simulated_rat_7	simulated_rat_8	simulated_rat_9	simulated_rat_10	simulated_rat_11	simulated_rat_12	simulated_rat_13	simulated_rat_14	simulated_rat_15	simulated_rat_16	empirical_rat_1	empirical_rat_2	empirical_rat_3	empirical_rat_4	empirical_rat_5	empirical_rat_6	empirical_rat_7	empirical_rat_8	empirical_rat_9	empirical_rat_10	empirical_rat_11	empirical_rat_12	empirical_rat_13	empirical_rat_14	empirical_rat_15	empirical_rat_16
0.075	0.336647	0.278731	0.425647	0.31019	0.335673	0.368708	0.388928	0.381518	0.416238	0.402145	0.375018	0.337674	0.35094	0.342597	0.333468	0.437476	0.46996	0.547904	0.651208	0.566202	0.490212	0.509064	0.439924	0.551638	0.455415	0.502697	0.543727	0.538332	0.433318	0.470117	0.589446	0.522509
0.125	0.506305	0.450427	0.593334	0.456743	0.496516	0.509632	0.607015	0.62554	0.661722	0.540359	0.562601	0.503204	0.535031	0.531229	0.485372	0.614991	0.518329	0.595958	0.699849	0.594612	0.533649	0.545345	0.454826	0.579378	0.488783	0.525997	0.559948	0.593736	0.447123	0.502525	0.658129	0.554431
0.175	0.638959	0.597287	0.680202	0.605972	0.589544	0.562477	0.715068	0.773363	0.772259	0.633054	0.672475	0.645748	0.653843	0.670042	0.633603	0.741009	0.56286	0.621774	0.731076	0.604704	0.542515	0.579146	0.46453	0.583805	0.515159	0.542385	0.570151	0.637126	0.486652	0.542664	0.705066	0.561932
0.225	0.735418	0.700321	0.744496	0.713345	0.689289	0.667543	0.768951	0.839071	0.849014	0.712235	0.757213	0.746142	0.744279	0.77269	0.734164	0.804802	0.629297	0.664487	0.767011	0.609578	0.586593	0.635426	0.467683	0.574756	0.609904	0.573622	0.589666	0.678397	0.530843	0.592919	0.754758	0.57078
0.275	0.793294	0.764541	0.792843	0.792219	0.743284	0.717532	0.816137	0.901351	0.876432	0.770329	0.801847	0.803414	0.809761	0.826192	0.811338	0.845164	0.679063	0.689675	0.778557	0.610658	0.616237	0.652934	0.478712	0.593639	0.675047	0.62019	0.578658	0.721662	0.57652	0.629513	0.788255	0.623732
0.325	0.827491	0.81666	0.857092	0.834102	0.826958	0.781282	0.855873			0.823146	0.839818	0.848954	0.849699	0.870018	0.854	0.874375	0.727326	0.71352	0.82733	0.607057	0.648838	0.684436	0.50803			0.655168	0.580601	0.736633	0.585322	0.67842	0.815069	0.612413
0.375	0.871134	0.854433		0.871935	0.867178	0.808728	0.845882			0.858368	0.876763	0.87783	0.886543	0.893268	0.878954	0.886806	0.769394	0.732173		0.608432	0.709112	0.707499	0.419567			0.69858	0.601272	0.771118	0.64594	0.728898	0.835092	0.690758
0.425	0.8961	0.877695		0.890412	0.8878	0.85312				0.896474	0.899648	0.905469	0.917317	0.912208	0.900163		0.803411	0.738748		0.600501	0.738014	0.728763				0.719492	0.636989	0.797569	0.684836	0.753449	0.848472
0.475	0.908039	0.899993		0.911206	0.916291	0.895984				0.911257	0.934033	0.905258		0.914182	0.917194		0.830108	0.746883		0.599179	0.754364	0.735764				0.734298	0.674336	0.7797		0.829314	0.861383
0.525	0.918508	0.924767		0.926738	0.912959	0.918445				0.93872				0.932002	0.932999		0.878291	0.740936		0.619146	0.769892	0.748531				0.742033				0.797404	0.88278
0.575	0.915034	0.914399				0.936387									0.95198		0.864798	0.670579				0.796942									0.907522
0.625						0.940037																0.782489
0.675
0.725
