# Supplementary material for: Left–right-alternating theta sweeps in entorhinal–hippocampal maps of space
Source: Nature. 2025 Feb 3;639(8056):995–1005. doi: 10.1038/s41586-024-08527-1 (PMC11946909; doi:10.1038/s41586-024-08527-1)
Supplement: Supplementary file 14 — Source Data Extended Data Fig. 1 [file 41586_2024_8527_MOESM14_ESM.xlsx]

## Sheet: a
Row	Grid	Conjunctive	ID
MEC L2	0.437143	0.0067439	0.0382155
MEC L3	0.343725	0.00890688	0.011336
PaS	0.0476425	0.120484	0.349149
