# Supplementary material for: Left–right-alternating theta sweeps in entorhinal–hippocampal maps of space
Source: Nature. 2025 Feb 3;639(8056):995–1005. doi: 10.1038/s41586-024-08527-1 (PMC11946909; doi:10.1038/s41586-024-08527-1)
Supplement: Supplementary file 15 — Source Data Extended Data Fig. 2 [file 41586_2024_8527_MOESM15_ESM.xlsx]

## Sheet: b
Peak freq (vertical)	Peak freq (lateral)
6.64062	6.64062
7.42188	7.42188
6.64062	6.64062
6.25	6.25
6.64062	6.64062
6.44531	6.44531
7.61719	7.61719

## Sheet: e
Peak frequency
7.61719
8.20312
7.42188
7.22656
8.20312
7.42188
7.03125

## Sheet: h
Mean phase_left	Mean phase_right	Mean vector length_left	Mean vector length_right
-0.74839	2.71953	0.121284	0.1599
-2.29932	1.79009	0.123452	0.215688
-1.73406	2.18838	0.222064	0.114373
-1.6413	-0.908462	0.0192385	0.0882887
-3.05009	0.335977	0.0995473	0.117392
-1.62705	2.6198	0.076183	0.0723002
1.18845	2.67308	0.110847	0.13975
