# Supplementary material for: Left–right-alternating theta sweeps in entorhinal–hippocampal maps of space
Source: Nature. 2025 Feb 3;639(8056):995–1005. doi: 10.1038/s41586-024-08527-1 (PMC11946909; doi:10.1038/s41586-024-08527-1)
Supplement: Supplementary file 16 — Source Data Extended Data Fig. 3 [file 41586_2024_8527_MOESM16_ESM.xlsx]

## Sheet: a
rat	percent_sweeps	n_units	n_grids	spike_bins_1	spike_bins_2	spike_bins_3	spike_bins_4	spike_bins_5	spike_bins_6	spike_bins_7	spike_bins_8	spike_bins_9	sweep_rate_1	sweep_rate_2	sweep_rate_3	sweep_rate_4	sweep_rate_5	sweep_rate_6	sweep_rate_7	sweep_rate_8	sweep_rate_9
1	80.7578	1410	596	130.5	279.5	313	340.5	366	392	420.5	454	500	60.5376	71.6348	74.6368	78.5261	81.2274	81.2057	84.2857	85.8372	86.1562
2	50.4603	641	173	52.5	113	127.5	139.5	150.5	161.5	173	186	203.5	28.6599	38.2855	42.2933	45.9027	49.0014	52.9924	55.2981	56.4194	57.6362
3	28.2601	610	47	47	99.5	109	116.5	124	131.5	139	148	159.5	20	22.488	25.8216	30.6034	25.4967	29.5374	30.6991	28.9231	33.8422
4	12.9823	569	231	100	207.5	221	231.5	240.5	249.5	259	270	285	9.12721	11.6644	12.177	12.0803	12.3465	12.7098	13.7545	14.2902	14.3869
5	39.8268	554	70	34.5	77	90.5	101.5	113	124.5	136	149.5	168.5	10.828	26.8456	34.6801	37.4214	42.7374	41.5698	46.0177	50.4478	45.6716
6	41.1002	659	179	55.5	122	141.5	157	170.5	183.5	197	211.5	230.5	20.4778	30.5195	28.9883	35.3028	42.735	40.6803	44.5876	46.0576	47.9603
7	45.7302	741	97	77	164	181.5	195.5	209	222.5	236	251.5	273	26.3889	33.2331	39.4015	38.2679	40.9362	44.4728	49.884	51.481	55.4551
8	75.5124	644	233	65	141	161	178	193.5	208.5	224	242	266.5	34.6939	50.8475	62.1212	70.7317	65.9091	77.0833	85.4701	84.9462	84.8739
9	49.1304	836	114	75.5	163.5	184.5	200	214	228	242.5	259	281	20.9302	35.0877	40.1709	42.1384	49.4382	53.8462	57.6271	57.2115	55.3571
10	60.3152	837	263	43.5	101.5	128.5	152	174	196	219.5	247	282	19.7802	43.9617	56.7341	60.6347	66.1412	65.7605	67.5514	69.3063	73.1596
11	13.1107	384	85	33	73	85	94.5	104	113.5	123	134	149.5	3.21285	7.93651	10.9772	10.3316	11.3497	14.8515	15.6863	14.9718	16.8696
12	44.495	759	244	71.5	158.5	186.5	209.5	230.5	252	275.5	301.5	335	28.4452	39.0093	43.4483	43.5135	45.9756	49.4213	50.1094	46.9045	46.1983
13	60.4651	595	183	36	82	100.5	116.5	131.5	146.5	162.5	182	208.5	6.11511	29.7814	43.0502	48.1301	57.0513	65.9125	69.5385	71.9528	77.6178
14	76.6528	1187	314	119	259.5	298.5	332.5	366	399.5	435.5	478	535	53.5771	61.7819	70.0796	73.6111	79.6559	79.2746	80.5797	83.1712	84.8804
15	61.2812	1031	264	72.5	161.5	191	216	240	265	292.5	326	371	32.3926	47.9742	54.363	57.6395	59.7692	62.4135	66.6918	70.5964	72.2107
16	28.4629	843	101	114.5	238.5	255	268.5	280.5	292.5	306	322	344.5	14.4578	19.1489	18.4713	25	21.4815	27.4247	28.6164	30.9278	32.9087

## Sheet: d
rat	mode_1	mode_2
1	-30.9091	34.5455
2	-38.1818	38.1818
3	-27.2727	30.9091
4	-30.9091	30.9091
5	-30.9091	41.8182
6	-30.9091	23.6364
7	-27.2727	27.2727
8	-27.2727	20
9	-23.6364	27.2727
10	-23.6364	34.5455

## Sheet: g
	rat 1	rat 2	rat 3	rat 4
Peak lag (ms)	25.0505	7.27273	12.1212	20.202

## Sheet: i
window_length	id_emp_y	id_emp_y_neg	id_emp_y_pos	id_rand_y	id_rand_y_neg	id_rand_y_pos	sweep_emp_y	sweep_emp_y_neg	sweep_emp_y_pos	sweep_rand_y	sweep_rand_y_neg	sweep_rand_y_pos
3	78.9071	69.0041	86.655	40.5826	39.1545	41.0986	64.4248	56.1895	75.7826	29.0866	27.5464	30.4262
4	71.7964	59.0247	82.3664	25.7071	24.5683	26.2444	59.775	49.4481	69.3447	15.9339	14.4457	17.085
5	65.6423	50.8893	78.3901	16.1961	15.2765	16.7535	57.0586	43.1048	64.9015	8.88132	7.62433	9.48206
6	60.3815	43.898	74.6017	10.1409	9.3829	10.5895	56.0253	38.1614	64.8361	4.74615	4.14033	5.33682
7	55.6374	37.9315	70.7865	6.36762	5.84199	6.69159	52.7281	34.2857	61.2725	2.85697	2.21505	3.10813
8	51.3628	32.8482	67.1104	3.94061	3.57425	4.25403	50	33.8548	55.7807	1.57715	1.27472	1.86993
9	47.3978	28.3718	63.631	2.49654	2.18075	2.72592	46.1832	26.8974	55.244	0.844643	0.729628	1.01399
10	43.4982	24.426	60.5209	1.56352	1.38026	1.73993	34.0619	8.33333	48.1921	0.541153	0.454465	0.61637
11	39.8131	21.0118	57.7527	0.973603	0.805992	1.12962	31.5104	13.0295	43.4207	0.287179	0.0971066	0.341497
12	36.4542	17.9112	55.2455	0.618115	0.462165	0.722136	31.7211	0	40.7407	0.0633021	0	0.206984
13	33.3596	15.1445	52.6115	0.376862	0.282308	0.45702	27.2495	0	41.1765	0.0287646	0	0.122285
14	30.392	12.2657	50.0544	0.234836	0.158642	0.300333	19.6651	0	40	0	0	0.0695751
15	27.7764	10.0872	47.6142	0.163279	0.109223	0.194418	23.3025	6.70732	38.8889	0	0	0.0292739
16	25.3892	8.10397	45.2426	0.0953551	0.058534	0.125653	10.8466	0	40.1944	0	0	0.00635163
17	23.1541	5.91024	43.2584	0.0524976	0.0194541	0.0850086	16.6667	1.38889	43.8153	0	0	0
18	21.1867	4.16997	41.5812	0.0226577	0.00573066	0.0542621	4.34783	0	42.5139	0	0	0
19	19.4593	2.98854	39.8532	0.0102519	0	0.0345531	0	0	30.0474	0	0	0
20	17.869	2.19628	37.8101	0.00481759	0	0.0174491	11.1702	0	33.724	0	0	0
