# Supplementary material for: Left–right-alternating theta sweeps in entorhinal–hippocampal maps of space
Source: Nature. 2025 Feb 3;639(8056):995–1005. doi: 10.1038/s41586-024-08527-1 (PMC11946909; doi:10.1038/s41586-024-08527-1)
Supplement: Supplementary file 17 — Source Data Extended Data Fig. 5 [file 41586_2024_8527_MOESM17_ESM.xlsx]

## Sheet: c
rat	all_grid	bursty	non_bursty
1	-5.80069	-5.99694	0.992884
2	-15.023	-15.2724	1.54343
3	-17.7951	-19.8219	6.89529
4	-3.64156	0.950656	-2.81422
5	-8.28695	-6.70009	-3.69637
6	-2.79624	-5.01758	0.21624
7	3.20652	2.30203	6.71698
8	-10.6486	-11.2541	5.89712
9	-2.67193	-3.76643	-2.27744
10	-8.0879	-8.16872
11	-6.74045	-7.1603	4.80951
12	-10.006	-10.9056	1.03162
13	-7.53139	-12.5571	8.34448
14	-6.37335	-8.88158	10.6542
15	-1.12124	-1.828	2.13249
16	-10.2507	-10.856	2.12842
