# Supplementary material for: Left–right-alternating theta sweeps in entorhinal–hippocampal maps of space
Source: Nature. 2025 Feb 3;639(8056):995–1005. doi: 10.1038/s41586-024-08527-1 (PMC11946909; doi:10.1038/s41586-024-08527-1)
Supplement: Supplementary file 18 — Source Data Extended Data Fig. 6 [file 41586_2024_8527_MOESM18_ESM.xlsx]

## Sheet: a
hdmvl	thetamvl	is_conjunctive
0.201129	0.372548	FALSE
0.33694	0.486542	FALSE
0.350977	0.379736	FALSE
0.0369939	0.793128	FALSE
0.491963	0.650646	FALSE
0.354417	0.381744	FALSE
0.485059	0.669756	FALSE
0.44113	0.512145	FALSE
0.446228	0.593435	FALSE
0.474767	0.616605	FALSE
0.494322	0.412247	FALSE
0.379085	0.365721	FALSE
0.410001	0.433678	FALSE
0.385291	0.684099	FALSE
0.345465	0.635694	FALSE
0.434335	0.694424	FALSE
0.344762	0.602116	FALSE
0.237683	0.372775	FALSE
0.247185	0.642009	FALSE
0.23416	0.483254	FALSE
0.206606	0.428237	FALSE
0.462745	0.509852	FALSE
0.338487	0.448	TRUE
0.488577	0.734722	FALSE
0.21465	0.574149	FALSE
0.450763	0.453146	FALSE
0.351414	0.572874	FALSE
0.236364	0.686522	FALSE
0.433663	0.674125	FALSE
0.412159	0.605277	FALSE
0.189304	0.554742	FALSE
0.353209	0.669538	FALSE
0.373044	0.529607	FALSE
0.252963	0.614921	FALSE
0.216053	0.500099	FALSE
0.508565	0.654405	FALSE
0.409715	0.54021	TRUE
0.258169	0.604837	FALSE
0.293499	0.64366	FALSE
0.17368	0.512867	FALSE
0.353692	0.521042	FALSE
0.423105	0.651121	FALSE
0.260576	0.522982	FALSE
0.13174	0.470021	FALSE
0.472948	0.48197	FALSE
0.523033	0.620511	FALSE
0.0172665	0.663752	FALSE
0.345029	0.467944	FALSE
0.43201	0.672401	FALSE
0.396663	0.713999	FALSE
0.508386	0.546	FALSE
0.309102	0.631657	FALSE
0.151133	0.455611	FALSE
0.293287	0.5868	FALSE
0.143854	0.796854	FALSE
0.230261	0.572226	FALSE
0.332879	0.329526	FALSE
0.579123	0.308551	FALSE
0.0433443	0.477676	FALSE
0.0577031	0.561901	FALSE
0.0308563	0.555517	FALSE
0.448124	0.599244	FALSE
0.255674	0.402569	TRUE
0.419069	0.637626	FALSE
0.0117449	0.700276	FALSE
0.0451042	0.379763	FALSE
0.134282	0.519773	FALSE
0.201903	0.404479	FALSE
0.0649256	0.766649	FALSE
0.401234	0.511929	FALSE
0.411402	0.664782	FALSE
0.233946	0.59799	FALSE
0.551536	0.5917	TRUE
0.029224	0.756043	FALSE
0.240218	0.496371	FALSE
0.0243754	0.762926	FALSE
0.0351217	0.773028	FALSE
0.429526	0.599582	FALSE
0.201199	0.542105	FALSE
0.390095	0.600237	FALSE
0.396073	0.615001	FALSE
0.226109	0.543589	FALSE
0.378614	0.593626	FALSE
0.22139	0.574923	FALSE
0.531337	0.667157	FALSE
0.514375	0.593168	FALSE
0.146206	0.440512	FALSE
0.362121	0.578481	FALSE
0.279397	0.553805	FALSE
0.241212	0.336103	FALSE
0.703706	0.592237	FALSE
0.566517	0.755242	FALSE
0.157434	0.568942	FALSE
0.454002	0.635741	FALSE
0.505396	0.52416	FALSE
0.333624	0.49197	FALSE
0.48449	0.729686	FALSE
0.149146	0.431645	FALSE
0.188443	0.674505	FALSE
0.244522	0.577608	FALSE
0.437164	0.635792	FALSE
0.304031	0.525425	FALSE
0.308691	0.651059	FALSE
0.22182	0.45032	FALSE
0.286388	0.600292	FALSE
0.447462	0.57759	FALSE
0.4184	0.386897	FALSE
0.575786	0.519474	FALSE
0.0512891	0.658038	FALSE
0.453113	0.435643	FALSE
0.532494	0.663215	FALSE
0.429493	0.687781	FALSE
0.225555	0.647443	FALSE
0.475329	0.637383	FALSE
0.476107	0.748623	TRUE
0.51323	0.623248	FALSE
0.196659	0.756472	FALSE
0.128034	0.565998	FALSE
0.343534	0.571173	FALSE
0.499019	0.284191	FALSE
0.394255	0.730294	FALSE
0.222986	0.571723	FALSE
0.428201	0.592409	FALSE
0.182903	0.553949	FALSE
0.522225	0.634139	FALSE
0.18842	0.565017	TRUE
0.179737	0.60206	FALSE
0.260158	0.461982	FALSE
0.411348	0.42958	FALSE
0.286427	0.687528	FALSE
0.169941	0.507119	FALSE
0.135423	0.710057	FALSE
0.432209	0.54438	FALSE
0.0935745	0.797412	FALSE
0.240077	0.483917	FALSE
0.0863455	0.783321	FALSE
0.417972	0.674639	FALSE
0.19182	0.71224	FALSE
0.128675	0.691222	FALSE
0.326756	0.431787	TRUE
0.110574	0.805543	FALSE
0.107891	0.633801	FALSE
0.37822	0.520273	FALSE
0.508888	0.588465	TRUE
0.419785	0.548244	FALSE
0.409662	0.66372	FALSE
0.110408	0.450381	FALSE
0.153072	0.449253	FALSE
0.0692601	0.838775	FALSE
0.437886	0.68211	FALSE
0.424129	0.760483	FALSE
0.471931	0.665883	FALSE
0.0964878	0.621017	FALSE
0.335507	0.588688	FALSE
0.251621	0.70793	FALSE
0.446575	0.667202	FALSE
0.277167	0.703972	FALSE
0.0667237	0.656804	FALSE
0.269486	0.58727	FALSE
0.433329	0.489084	FALSE
0.144838	0.547405	FALSE
0.438689	0.614885	FALSE
0.0711387	0.742794	FALSE
0.190977	0.851421	FALSE
0.386597	0.576157	TRUE
0.419944	0.632266	FALSE
0.518488	0.547413	FALSE
0.0251334	0.0459943	FALSE
0.0135677	0.00760073	FALSE
0.284869	0.707396	FALSE
0.333827	0.665258	FALSE
0.221277	0.762044	FALSE
0.245293	0.754182	FALSE
0.299339	0.564166	FALSE
0.274312	0.69408	FALSE
0.22578	0.580442	FALSE
0.175344	0.58902	FALSE
0.310113	0.661141	FALSE
0.277729	0.386539	FALSE
0.463228	0.774575	FALSE
0.105214	0.733143	FALSE
0.0831947	0.642602	FALSE
0.14447	0.623609	FALSE
0.401743	0.621041	FALSE
0.371184	0.67569	FALSE
0.341338	0.671343	FALSE
0.197989	0.761059	FALSE
0.0703721	0.797015	FALSE
0.234333	0.65381	FALSE
0.184849	0.599822	FALSE
0.44002	0.680689	FALSE
0.433899	0.675977	FALSE
0.0577601	0.665779	FALSE
0.331902	0.599962	TRUE
0.0376265	0.766926	FALSE
0.344985	0.744988	FALSE
0.390103	0.830801	FALSE
0.371994	0.694005	FALSE
0.448379	0.711352	FALSE
0.512978	0.676909	FALSE
0.0259892	0.726011	FALSE
0.467064	0.668849	FALSE
0.240078	0.762669	FALSE
0.0369958	0.731645	FALSE
0.0184064	0.651943	FALSE
0.0250324	0.709115	FALSE
0.0347974	0.425255	FALSE
0.0911631	0.865274	FALSE
0.191826	0.748308	FALSE
0.239639	0.718996	FALSE
0.534927	0.639074	FALSE
0.053661	0.767295	FALSE
0.383465	0.77191	FALSE
0.151976	0.69435	FALSE
0.0809622	0.803457	FALSE
0.289571	0.713809	FALSE
0.340403	0.682415	FALSE
0.422314	0.695762	FALSE
0.228288	0.630028	FALSE
0.0232742	0.622449	FALSE
0.373149	0.675263	FALSE
0.103736	0.717083	FALSE
0.297015	0.682407	FALSE
0.373189	0.731529	FALSE
0.270192	0.720957	FALSE
0.0107518	0.837988	FALSE
0.426229	0.749232	FALSE
0.433524	0.731476	FALSE
0.0333223	0.734397	FALSE
0.177303	0.789452	FALSE
0.170466	0.67167	FALSE
0.347966	0.699754	FALSE
0.00421738	0.718519	FALSE
0.021056	0.741712	FALSE
0.170448	0.777649	FALSE
0.329391	0.713158	FALSE
0.377104	0.706633	FALSE
0.760248	0.545714	FALSE
0.632757	0.89007	FALSE
0.202738	0.867258	FALSE
0.281189	0.578471	FALSE
0.0864658	0.852676	FALSE
0.0849267	0.835892	FALSE
0.26877	0.698875	FALSE
0.267007	0.597152	FALSE
0.477801	0.678688	FALSE
0.131269	0.835917	FALSE
0.131414	0.176541	FALSE
0.0343191	0.661607	FALSE
0.254126	0.732358	FALSE
0.0469345	0.78413	FALSE
0.223717	0.842635	FALSE
0.175756	0.861699	FALSE
0.245303	0.629362	FALSE
0.138168	0.799552	FALSE
0.256236	0.794436	FALSE
0.0813099	0.549147	FALSE
0.0999924	0.821685	FALSE
0.152213	0.88373	FALSE
0.554159	0.7367	TRUE
0.295905	0.790922	FALSE
0.261951	0.797448	FALSE
0.128932	0.798687	FALSE
0.201002	0.835968	FALSE
0.262366	0.87849	FALSE
0.195862	0.857487	FALSE
0.139021	0.776941	FALSE
0.23474	0.794626	FALSE
0.0357803	0.697845	FALSE
0.0429529	0.724443	FALSE
0.121131	0.870753	FALSE
0.0501813	0.760175	FALSE
0.184557	0.885978	FALSE
0.205809	0.751615	FALSE
0.460833	0.694237	FALSE
0.100429	0.673639	FALSE
0.374005	0.730969	FALSE
0.0232833	0.628981	FALSE
0.139249	0.794212	FALSE
0.457083	0.788424	FALSE
0.366997	0.759468	FALSE
0.395264	0.806782	FALSE
0.063859	0.325022	FALSE
0.552725	0.764714	FALSE
0.0172918	0.711513	FALSE
0.0220338	0.457939	FALSE
0.0358567	0.603648	FALSE
0.0283766	0.630914	FALSE
0.032394	0.675212	FALSE
0.0269333	0.640857	FALSE
0.0296292	0.556733	FALSE
0.0340021	0.536124	FALSE
0.27543	0.716611	FALSE
0.239784	0.712992	FALSE
0.0536839	0.276293	FALSE
0.358527	0.652354	FALSE
0.373726	0.757018	TRUE
0.243393	0.398321	FALSE
0.319054	0.70053	FALSE
0.323683	0.647113	FALSE
0.441734	0.760587	FALSE
0.791003	0.736609	FALSE
0.0457594	0.67015	FALSE
0.519835	0.755195	FALSE
0.580751	0.776428	FALSE
0.336718	0.757537	FALSE
0.559583	0.764814	FALSE
0.0131103	0.360705	FALSE
0.375187	0.747134	FALSE
0.48725	0.674731	FALSE
0.32615	0.736562	FALSE
0.444429	0.727578	FALSE
0.565433	0.698318	FALSE
0.514925	0.713737	FALSE
0.382913	0.759501	TRUE
0.799828	0.567158	TRUE
0.013515	0.0512987	FALSE
0.613439	0.777683	FALSE
0.560502	0.715443	FALSE
0.0111763	0.584138	FALSE
0.521657	0.732926	FALSE
0.684939	0.698697	FALSE
0.479987	0.752941	FALSE
0.112829	0.762306	FALSE
0.541924	0.621038	TRUE
0.0831783	0.700767	FALSE
0.872097	0.618508	FALSE
0.170586	0.362508	FALSE
0.607839	0.756903	TRUE
0.42517	0.74129	TRUE
0.387126	0.694645	TRUE
0.0697423	0.233283	FALSE
0.102712	0.132945	FALSE
0.0828106	0.144596	FALSE
0.511346	0.786324	FALSE
0.428472	0.742743	TRUE
0.402891	0.853446	FALSE
0.425349	0.717142	TRUE
0.453302	0.510055	FALSE
0.034205	0.709251	FALSE
0.58875	0.739048	TRUE
0.346418	0.230544	FALSE
0.0991715	0.318027	FALSE
0.27166	0.807994	TRUE
0.640295	0.75152	TRUE
0.479336	0.67634	TRUE
0.0438818	0.311993	FALSE
0.408089	0.711613	TRUE
0.0306918	0.65539	FALSE
0.0468134	0.681829	FALSE
0.371773	0.795288	TRUE
0.0772244	0.819979	FALSE
0.488468	0.759126	TRUE
0.191927	0.834274	FALSE
0.423304	0.803756	FALSE
0.46833	0.71098	TRUE
0.182623	0.172074	FALSE
0.356546	0.417082	FALSE
0.0803927	0.681107	FALSE
0.172814	0.105667	FALSE
0.115753	0.616999	FALSE
0.232358	0.703065	FALSE
0.345934	0.807008	FALSE
0.426137	0.737975	FALSE
0.454119	0.790012	TRUE
0.509636	0.705282	TRUE
0.527221	0.64789	TRUE
0.0323472	0.716397	FALSE
0.0119127	0.715945	FALSE
0.401266	0.759549	TRUE
0.335763	0.865098	FALSE
0.520401	0.766954	TRUE
0.505204	0.695709	TRUE
0.841668	0.748989	FALSE
0.329352	0.580336	TRUE
0.0422618	0.183879	FALSE
0.426771	0.663022	TRUE
0.0612494	0.213036	FALSE
0.146127	0.140806	FALSE
0.0554945	0.490037	FALSE
0.514696	0.711168	TRUE
0.409543	0.689764	TRUE
0.332833	0.738692	TRUE
0.605777	0.792279	TRUE
0.759658	0.472682	FALSE
0.0288444	0.745294	FALSE
0.352895	0.737633	TRUE
0.468766	0.771575	TRUE
0.45425	0.746627	TRUE
0.419974	0.734152	TRUE
0.257129	0.244457	FALSE
0.452912	0.627635	FALSE
0.675026	0.524674	FALSE
0.346658	0.71455	TRUE
0.421967	0.77617	TRUE
0.590937	0.678552	TRUE
0.463858	0.721309	TRUE
0.825911	0.596342	TRUE
0.428358	0.632098	TRUE
0.0927758	0.263597	FALSE
0.67995	0.643653	TRUE
0.0604705	0.736577	FALSE
0.0381856	0.691503	FALSE
0.423056	0.716979	TRUE
0.0541578	0.652493	FALSE
0.552939	0.631558	TRUE
0.563738	0.771956	TRUE
0.0257696	0.248305	FALSE
0.392085	0.602553	TRUE
0.205577	0.497607	FALSE
0.183131	0.776883	FALSE
0.410313	0.761468	TRUE
0.303481	0.748322	FALSE
0.444949	0.710099	TRUE
0.562525	0.8014	TRUE
0.531607	0.717519	TRUE
0.152512	0.0926586	FALSE
0.116636	0.254681	FALSE
0.494488	0.717593	TRUE
0.0522253	0.69977	FALSE
0.16415	0.749531	FALSE
0.0339701	0.702252	FALSE
0.201945	0.743269	TRUE
0.069798	0.385809	FALSE
0.235653	0.452794	TRUE
0.450478	0.755542	TRUE
0.112176	0.697623	FALSE
0.513671	0.647477	TRUE
0.349985	0.237254	FALSE
0.0776818	0.648228	FALSE
0.683468	0.669457	TRUE
0.057438	0.694527	FALSE
0.409482	0.71663	TRUE
0.554767	0.758293	FALSE
0.335132	0.692095	TRUE
0.577556	0.714289	TRUE
0.0950037	0.210047	FALSE
0.546544	0.737058	TRUE
0.397663	0.763482	TRUE
0.521738	0.727777	TRUE
0.351845	0.731935	TRUE
0.031694	0.42553	FALSE
0.512808	0.708556	TRUE
0.614369	0.689196	TRUE
0.403689	0.729377	TRUE
0.717409	0.608098	TRUE
0.284929	0.535211	FALSE
0.29192	0.236318	FALSE
0.0475221	0.499924	FALSE
0.420539	0.754318	TRUE
0.569415	0.683065	TRUE
0.848664	0.0268442	FALSE
0.0924442	0.245504	FALSE
0.438926	0.760653	FALSE
0.415451	0.827162	TRUE
0.0129525	0.616662	FALSE
0.863594	0.500332	FALSE
0.437815	0.50277	TRUE
0.270498	0.609976	TRUE
0.6135	0.574626	TRUE
0.207745	0.753078	FALSE
0.895198	0.804182	FALSE
0.283926	0.77444	FALSE
0.711228	0.588756	FALSE
0.505083	0.714342	TRUE
0.624442	0.693081	TRUE
0.830336	0.632148	FALSE
0.058687	0.166405	FALSE
0.192674	0.329693	FALSE
0.386959	0.252334	FALSE
0.880011	0.553271	FALSE
0.738036	0.669686	FALSE
0.0767014	0.343784	FALSE
0.823951	0.785799	FALSE
0.098148	0.65759	FALSE
0.0785057	0.284521	FALSE
0.835604	0.552471	FALSE
0.669012	0.654443	FALSE
0.107117	0.334792	FALSE
0.103187	0.289808	FALSE
0.685281	0.704892	TRUE
0.661819	0.767799	TRUE
0.792311	0.801138	FALSE
0.0386367	0.0516239	FALSE
0.0430001	0.610384	FALSE
0.625165	0.716971	TRUE
0.715463	0.764823	TRUE
0.888589	0.449727	FALSE
0.287964	0.143196	FALSE
0.292009	0.427258	FALSE
0.416657	0.0446808	FALSE
0.151001	0.0191689	FALSE
0.198252	0.086178	FALSE
0.341254	0.0779084	FALSE
0.696701	0.759226	FALSE
0.398819	0.046103	FALSE
0.475101	0.736381	TRUE
0.383797	0.226747	FALSE
0.688226	0.721195	TRUE
0.668757	0.0369013	FALSE
0.159605	0.0689807	FALSE
0.0630231	0.234684	FALSE
0.150554	0.0223377	FALSE
0.106701	0.067368	FALSE
0.531101	0.0461003	FALSE
0.0895993	0.0750321	FALSE
0.249202	0.0476537	FALSE
0.103092	0.0222756	FALSE
0.308273	0.0183177	FALSE
0.163069	0.0314547	FALSE
0.259799	0.0409805	FALSE
0.409269	0.0434322	FALSE
0.549603	0.0090014	FALSE
0.105669	0.10571	FALSE
0.321546	0.347289	FALSE
0.134599	0.453238	FALSE
0.0793771	0.171549	FALSE
0.0707522	0.0745082	FALSE
0.0481518	0.0371668	FALSE
0.0583986	0.235173	FALSE
0.080265	0.372828	FALSE
0.255821	0.333015	FALSE
0.10631	0.359378	FALSE
0.0852306	0.178796	FALSE
0.151343	0.16483	FALSE
0.0632257	0.271348	FALSE
0.193394	0.266017	FALSE
0.339615	0.398769	FALSE
0.0130536	0.260725	FALSE
0.0343637	0.172407	FALSE
0.132579	0.365215	FALSE
0.0719135	0.0311063	FALSE
0.0344164	0.203908	FALSE
0.151613	0.272444	FALSE
0.12055	0.298338	FALSE
0.0819998	0.0485149	FALSE
0.0280877	0.171225	FALSE
0.0524611	0.0837004	FALSE
0.150613	0.0930675	FALSE
0.182017	0.289941	FALSE
0.0936603	0.367726	FALSE
0.0965522	0.0376756	FALSE
0.085343	0.203332	FALSE
0.234214	0.0633623	FALSE
0.0116905	0.094383	FALSE
0.113997	0.260195	FALSE
0.100945	0.137115	FALSE
0.140445	0.273855	FALSE
0.26634	0.152041	FALSE
0.34244	0.36016	FALSE
0.0224688	0.216217	FALSE
0.119424	0.320335	FALSE
0.131973	0.194745	FALSE
0.131059	0.224746	FALSE
0.0789179	0.303973	FALSE
0.122706	0.357765	FALSE
0.0874068	0.276321	FALSE
0.942822	0.321673	FALSE
0.156718	0.399036	FALSE
0.312798	0.571779	FALSE
0.0361111	0.423553	FALSE
0.267841	0.417289	FALSE
0.218847	0.279296	FALSE
0.119617	0.139303	FALSE
0.0204047	0.377333	FALSE
0.0847407	0.494138	FALSE
0.156843	0.339948	FALSE
0.258736	0.493413	FALSE
0.194019	0.511222	FALSE
0.082917	0.115516	FALSE
0.112643	0.212895	FALSE
0.181476	0.273443	FALSE
0.143161	0.20496	FALSE
0.439521	0.649732	FALSE
0.0117458	0.518553	FALSE
0.0792233	0.543747	FALSE
0.0752483	0.44043	FALSE
0.189456	0.492845	FALSE
0.248708	0.495859	FALSE
0.202839	0.228144	FALSE
0.259304	0.288467	FALSE
0.265106	0.340774	FALSE
0.320263	0.337771	FALSE
0.0848039	0.0136565	FALSE
0.139606	0.23726	FALSE
0.344859	0.269875	FALSE
0.107631	0.174959	FALSE
0.0924104	0.398828	FALSE
0.138192	0.09303	FALSE
0.193607	0.328403	FALSE
0.172069	0.117082	FALSE
0.193026	0.303822	FALSE
0.35245	0.251555	FALSE
0.0253988	0.198246	FALSE
0.0159401	0.429235	FALSE
0.0571168	0.597774	FALSE
0.302368	0.493602	FALSE
0.0612707	0.456987	FALSE
0.188326	0.542024	FALSE
0.174286	0.189412	FALSE
0.187566	0.590795	FALSE
0.133013	0.271943	FALSE
0.288411	0.415446	FALSE
0.116726	0.532052	FALSE
0.118212	0.366021	FALSE
0.285056	0.288105	FALSE
0.446464	0.612532	FALSE
0.00273505	0.381955	FALSE
0.31109	0.528786	FALSE
0.16268	0.483123	FALSE
0.143545	0.0833372	FALSE
0.449948	0.360063	FALSE
0.0427739	0.65641	FALSE
0.442335	0.475187	FALSE
0.0137914	0.00951535	FALSE
0.0109084	0.028743	FALSE
0.0832865	0.299181	FALSE
0.0870062	0.025733	FALSE
0.220312	0.523711	FALSE
0.13726	0.392229	FALSE
0.0253774	0.095278	FALSE
0.184131	0.284448	FALSE
0.0256079	0.540206	FALSE
0.249666	0.60441	FALSE
0.353919	0.37436	FALSE
0.223998	0.359684	FALSE
0.499799	0.529223	FALSE
0.108575	0.214739	FALSE
0.437133	0.466214	FALSE
0.208843	0.561774	FALSE
0.204658	0.643418	FALSE
0.643312	0.629643	FALSE
0.321321	0.468261	FALSE
0.095287	0.400244	FALSE
0.381679	0.670467	FALSE
0.413387	0.531063	FALSE
0.30648	0.0826375	FALSE
0.296713	0.351311	FALSE
0.714565	0.669715	FALSE
0.237366	0.601085	FALSE
0.267711	0.545863	FALSE
0.1031	0.595919	FALSE
0.372893	0.503433	FALSE
0.237238	0.472572	FALSE
0.564315	0.394406	FALSE
0.188128	0.180859	FALSE
0.182711	0.409035	FALSE
0.154657	0.481098	FALSE
0.479036	0.745669	FALSE
0.454627	0.411303	FALSE
0.159518	0.412346	FALSE
0.0976247	0.375241	FALSE
0.296663	0.337873	FALSE
0.310614	0.540258	FALSE
0.0178084	0.0364999	FALSE
0.581086	0.514244	FALSE
0.515097	0.523038	FALSE
0.198965	0.448821	FALSE
0.139816	0.499771	FALSE
0.424624	0.588576	FALSE
0.60158	0.581123	FALSE
0.524117	0.57825	FALSE
0.181411	0.494471	FALSE
0.329258	0.383356	FALSE
0.562074	0.545565	FALSE
0.449043	0.567289	FALSE
0.335074	0.407749	FALSE
0.183084	0.546679	FALSE
0.531922	0.689384	FALSE
0.0765695	0.587345	FALSE
0.496175	0.439287	FALSE
0.266467	0.696717	FALSE
0.273274	0.530988	FALSE
0.133743	0.602235	FALSE
0.162946	0.421278	FALSE
0.503924	0.602381	FALSE
0.424821	0.544205	FALSE
0.617255	0.575023	FALSE
0.372551	0.59535	FALSE
0.393528	0.536967	FALSE
0.633841	0.621135	FALSE
0.219773	0.413094	FALSE
0.526078	0.388512	FALSE
0.0222738	0.737618	FALSE
0.330211	0.601071	FALSE
0.582123	0.577523	FALSE
0.613647	0.586802	FALSE
0.281325	0.510334	FALSE
0.367002	0.490069	FALSE
0.0440707	0.5304	FALSE
0.418487	0.53835	FALSE
0.593071	0.677836	FALSE
0.0564223	0.345004	FALSE
0.585988	0.586167	FALSE
0.278533	0.367147	FALSE
0.296459	0.579595	FALSE
0.316234	0.452848	FALSE
0.351151	0.303834	FALSE
0.323023	0.516795	FALSE
0.309428	0.503001	FALSE
0.159458	0.491607	FALSE
0.118164	0.542411	FALSE
0.374459	0.257326	FALSE
0.241356	0.660703	FALSE
0.235577	0.50974	FALSE
0.411796	0.534747	FALSE
0.163554	0.622789	FALSE
0.025108	0.275255	FALSE
0.402978	0.687333	FALSE
0.356379	0.52039	FALSE
0.0158111	0.622203	FALSE
0.613274	0.442491	FALSE
0.336904	0.425779	FALSE
0.594772	0.72937	FALSE
0.134368	0.659408	FALSE
0.0267682	0.608203	FALSE
0.141369	0.495595	FALSE
0.0731249	0.640642	FALSE
0.0440363	0.684105	FALSE
0.0326636	0.719376	FALSE
0.0753919	0.282205	FALSE
0.0127628	0.647797	FALSE
0.314607	0.737996	FALSE
0.205779	0.605112	FALSE
0.0887866	0.569207	FALSE
0.0786039	0.53049	FALSE
0.0810204	0.735608	FALSE
0.0523052	0.297346	FALSE
0.235485	0.567239	FALSE
0.0165506	0.687372	FALSE
0.00598499	0.661468	FALSE
0.0482703	0.671755	FALSE
0.116839	0.52253	FALSE
0.265845	0.563322	TRUE
0.00610444	0.694579	FALSE
0.0596897	0.435939	FALSE
0.020894	0.298729	FALSE
0.0183898	0.278011	FALSE
0.215112	0.759719	FALSE
0.0694037	0.754095	FALSE
0.247254	0.508702	FALSE
0.116013	0.274124	FALSE
0.0851104	0.661777	FALSE
0.0302503	0.326083	FALSE
0.0902325	0.723033	FALSE
0.0123847	0.0140194	FALSE
0.510353	0.562732	FALSE
0.119897	0.249844	FALSE
0.683461	0.265256	FALSE
0.00552296	0.67919	FALSE
0.0889576	0.64445	FALSE
0.0542129	0.717301	FALSE
0.109917	0.418687	FALSE
0.339303	0.715622	FALSE
0.282759	0.635342	TRUE
0.0702405	0.626437	FALSE
0.278558	0.690293	FALSE
0.207937	0.674459	FALSE
0.0976458	0.373244	FALSE
0.309301	0.495544	FALSE
0.47096	0.684498	TRUE
0.102454	0.579483	FALSE
0.10672	0.510878	FALSE
0.204801	0.509023	TRUE
0.0653331	0.399623	FALSE
0.163017	0.548055	FALSE
0.130431	0.439872	FALSE
0.0601679	0.677086	FALSE
0.225014	0.597868	FALSE
0.084567	0.447731	FALSE
0.0612001	0.612993	FALSE
0.0578081	0.381454	FALSE
0.15869	0.506501	FALSE
0.0328186	0.45424	FALSE
0.0527706	0.519025	FALSE
0.00474748	0.747958	FALSE
0.0557747	0.663898	FALSE
0.20701	0.499512	FALSE
0.045697	0.588362	FALSE
0.154548	0.643508	FALSE
0.0206137	0.696476	FALSE
0.14653	0.570153	FALSE
0.0819571	0.442661	FALSE
0.0870194	0.624625	FALSE
0.0123069	0.671106	FALSE
0.176535	0.299039	FALSE
0.20913	0.669026	FALSE
0.00842697	0.758066	FALSE
0.118342	0.135342	FALSE
0.152246	0.505773	FALSE
0.0711487	0.352969	FALSE
0.173008	0.281163	FALSE
0.0279648	0.459384	FALSE
0.0133568	0.725948	FALSE
0.150691	0.581343	FALSE
0.199848	0.465425	FALSE
0.0152426	0.702151	FALSE
0.0135055	0.780053	FALSE
0.0180286	0.751372	FALSE
0.00865369	0.573891	FALSE
0.0285644	0.803186	FALSE
0.184602	0.485119	FALSE
0.0748682	0.646335	FALSE
0.167451	0.835978	FALSE
0.0253028	0.61187	FALSE
0.243763	0.420235	TRUE
0.057914	0.549061	FALSE
0.0139041	0.783754	FALSE
0.00937959	0.776965	FALSE
0.137589	0.291721	FALSE
0.230968	0.602565	TRUE
0.00738169	0.759228	FALSE
0.0331603	0.294844	FALSE
0.0303195	0.516065	FALSE
0.0249013	0.375444	FALSE
0.087468	0.371822	FALSE
0.137282	0.341968	FALSE
0.275166	0.345962	TRUE
0.272023	0.557509	TRUE
0.129311	0.311844	FALSE
0.252231	0.625284	FALSE
0.138384	0.66002	FALSE
0.0990854	0.601487	FALSE
0.199657	0.672199	FALSE
0.0124933	0.430339	FALSE
0.315327	0.346252	FALSE
0.238838	0.683164	FALSE
0.0547099	0.473684	FALSE
0.315156	0.616469	FALSE
0.0136001	0.556189	FALSE
0.0802982	0.475121	FALSE
0.0442333	0.316425	FALSE
0.107944	0.805528	FALSE
0.179406	0.347869	TRUE
0.0375612	0.708435	FALSE
0.0387555	0.394927	FALSE
0.0522062	0.657967	FALSE
0.0805129	0.836774	FALSE
0.208808	0.511212	FALSE
0.0908708	0.0937013	FALSE
0.148721	0.715505	FALSE
0.10607	0.274952	FALSE
0.104267	0.393942	FALSE
0.0201391	0.713771	FALSE
0.192283	0.397428	TRUE
0.041642	0.493758	FALSE
0.115862	0.121482	FALSE
0.125102	0.445281	FALSE
0.014725	0.062874	FALSE
0.190878	0.312351	TRUE
0.0885374	0.0215435	FALSE
0.140676	0.597865	FALSE
0.023382	0.167672	FALSE
0.0354188	0.667032	FALSE
0.153122	0.478375	FALSE
0.202695	0.530198	FALSE
0.0530376	0.461696	FALSE
0.170266	0.614215	FALSE
0.125581	0.825589	FALSE
0.14847	0.545232	FALSE
0.0941918	0.409648	FALSE
0.0790055	0.219738	FALSE
0.137025	0.255042	FALSE
0.0234717	0.631239	FALSE
0.0653166	0.250757	FALSE
0.0231559	0.819357	FALSE
0.0158028	0.708404	FALSE
0.11892	0.512663	FALSE
0.0340568	0.387116	FALSE
0.109711	0.481871	FALSE
0.0146885	0.680435	FALSE
0.0540938	0.573083	FALSE
0.203801	0.473217	TRUE
0.0103958	0.669933	FALSE
0.137723	0.514079	FALSE
0.0752918	0.591168	FALSE
0.0804124	0.318671	FALSE
0.224795	0.528803	FALSE
0.0867091	0.364035	FALSE
0.0981473	0.443891	FALSE
0.093474	0.21471	FALSE
0.0118357	0.760753	FALSE
0.373018	0.773588	TRUE
0.0815767	0.34366	FALSE
0.0437401	0.232533	FALSE
0.0826739	0.217697	FALSE
0.11171	0.512076	FALSE
0.151041	0.44438	FALSE
0.0693059	0.344393	FALSE
0.0045329	0.467669	FALSE
0.0149818	0.5498	FALSE
0.012801	0.388745	FALSE
0.181963	0.47179	FALSE
0.0485406	0.330585	FALSE
0.0489679	0.170701	FALSE
0.307367	0.257369	FALSE
0.0218017	0.6224	FALSE
0.0542899	0.336578	FALSE
0.0743039	0.776704	FALSE
0.0298919	0.0747842	FALSE
0.045969	0.118205	FALSE
0.0229563	0.182088	FALSE
0.0789995	0.0788227	FALSE
0.0411224	0.47011	FALSE
0.0326841	0.205513	FALSE
0.00530031	0.0821492	FALSE
0.0239215	0.568827	FALSE
0.0435343	0.141836	FALSE
0.0511359	0.675798	FALSE
0.0404396	0.200343	FALSE
0.0843153	0.107719	FALSE
0.0453912	0.195288	FALSE
0.0966572	0.816258	FALSE
0.125352	0.17075	FALSE
0.319762	0.213535	TRUE
0.191872	0.236563	FALSE
0.0324019	0.876963	FALSE
0.0881697	0.85152	FALSE
0.0950158	0.370631	FALSE
0.0479721	0.699327	FALSE
0.056394	0.296923	FALSE
0.0297686	0.159499	FALSE
0.175091	0.439084	FALSE
0.0825415	0.231227	FALSE
0.0437337	0.225726	FALSE
0.165886	0.182731	FALSE
0.0809673	0.246588	FALSE
0.107942	0.51342	FALSE
0.218762	0.437493	FALSE
0.0720115	0.836111	FALSE
0.0928171	0.799471	FALSE
0.0277127	0.4195	FALSE
0.188435	0.498073	FALSE
0.0398979	0.75085	FALSE
0.0103147	0.22224	FALSE
0.164164	0.747679	FALSE
0.138963	0.295336	FALSE
0.0240889	0.317719	FALSE
0.0470028	0.105997	FALSE
0.0571528	0.0187484	FALSE
0.082347	0.222321	FALSE
0.0318718	0.033127	FALSE
0.0346754	0.0170891	FALSE
0.0180246	0.4061	FALSE
0.029091	0.0162533	FALSE
0.0433942	0.0372792	FALSE
0.0370221	0.401377	FALSE
0.0728716	0.116822	FALSE
0.101601	0.140895	FALSE
0.0438441	0.0179348	FALSE
0.108116	0.255945	FALSE
0.208335	0.80699	TRUE
0.107292	0.272247	FALSE
0.0898175	0.141814	FALSE
0.0536507	0.185005	FALSE
0.222304	0.828826	FALSE
0.0682514	0.21599	FALSE
0.0705624	0.819331	FALSE
0.07102	0.251564	FALSE
0.0380185	0.0469554	FALSE
0.0291362	0.742235	FALSE
0.0808809	0.732672	FALSE
0.209364	0.427761	FALSE
0.0906137	0.171843	FALSE
0.139035	0.257228	FALSE
0.0258101	0.376748	FALSE
0.135971	0.204348	FALSE
0.166556	0.340627	FALSE
0.108499	0.201963	FALSE
0.0522289	0.568439	FALSE
0.0641633	0.287622	FALSE
0.0300166	0.558788	FALSE
0.0627524	0.218322	FALSE
0.0595117	0.172601	FALSE
0.137366	0.142792	FALSE
0.105825	0.580324	FALSE
0.0841427	0.214701	FALSE
0.126238	0.581759	FALSE
0.0598533	0.413591	FALSE
0.0176708	0.278344	FALSE
0.198568	0.87764	FALSE
0.0679786	0.751099	FALSE
0.00900424	0.384678	FALSE
0.01112	0.31723	FALSE
0.253159	0.878585	FALSE
0.0743649	0.125584	FALSE
0.145784	0.285672	FALSE
0.0290447	0.171389	FALSE
0.0994278	0.108628	FALSE
0.0839537	0.383084	FALSE
0.0987153	0.237571	FALSE
0.177419	0.468827	FALSE
0.022013	0.843846	FALSE
0.0420615	0.806193	FALSE
0.0444941	0.81459	FALSE
0.0294722	0.306303	FALSE
0.0648511	0.821761	FALSE
0.139416	0.820053	FALSE
0.0632169	0.260204	FALSE
0.139248	0.830105	FALSE
0.0496175	0.371412	FALSE
0.0856494	0.200267	FALSE
0.0863208	0.0291062	FALSE
0.0778091	0.434977	FALSE
0.0589039	0.100032	FALSE
0.0290934	0.36563	FALSE
0.0742073	0.534924	FALSE
0.173367	0.259727	FALSE
0.0683142	0.725522	FALSE
0.0220748	0.413621	FALSE
0.0723099	0.309769	FALSE
0.0841632	0.544864	FALSE
0.0812536	0.376271	FALSE
0.169402	0.831074	FALSE
0.0650643	0.831228	FALSE
0.0639607	0.470562	FALSE
0.00844054	0.348697	FALSE
0.0444217	0.241026	FALSE
0.0875068	0.862352	FALSE
0.0827724	0.132355	FALSE
0.132065	0.488201	FALSE
0.195985	0.469521	FALSE
0.119725	0.508844	FALSE
0.0283833	0.485849	FALSE
0.00751523	0.144974	FALSE
0.0713743	0.192341	FALSE
0.00897905	0.183498	FALSE
0.114522	0.437812	FALSE
0.0452836	0.81492	FALSE
0.136349	0.115421	FALSE
0.0530711	0.459675	FALSE
0.0134575	0.384748	FALSE
0.0336524	0.190029	FALSE
0.13529	0.343154	FALSE
0.0219066	0.146524	FALSE
0.129472	0.841931	FALSE
0.00484375	0.635761	FALSE
0.0510071	0.87879	FALSE
0.00878912	0.140445	FALSE
0.0248575	0.613868	FALSE
0.0426545	0.202031	FALSE
0.0375707	0.44484	FALSE
0.205452	0.548205	TRUE
0.0849512	0.164935	FALSE
0.0487707	0.779209	FALSE
0.152004	0.83538	FALSE
0.0539189	0.220135	FALSE
0.0209691	0.0874501	FALSE
0.153451	0.54858	FALSE
0.0178106	0.867889	FALSE
0.114574	0.578899	FALSE
0.0211177	0.859755	FALSE
0.0441839	0.263494	FALSE
0.292398	0.733477	TRUE
0.0646307	0.327197	FALSE
0.0613549	0.312437	FALSE
0.027841	0.366842	FALSE
0.0659005	0.449226	FALSE
0.0874852	0.838025	FALSE
0.0106972	0.476758	FALSE
0.0257538	0.845155	FALSE
0.0259001	0.066099	FALSE
0.0599774	0.251103	FALSE
0.0682138	0.275076	FALSE
0.0235743	0.830977	FALSE
0.0503467	0.237871	FALSE
0.0587121	0.0549838	FALSE
0.125195	0.29439	FALSE
0.0581011	0.698826	FALSE
0.0677314	0.857775	FALSE
0.0400753	0.182242	FALSE
0.10163	0.265518	FALSE
0.0923611	0.351903	FALSE
0.0386242	0.503243	FALSE
0.0519712	0.847439	FALSE
0.060587	0.327127	FALSE
0.0525098	0.239261	FALSE
0.00766071	0.849244	FALSE
0.0573051	0.12917	FALSE
0.0933048	0.227943	FALSE
0.0581189	0.507743	FALSE
0.00640984	0.418779	FALSE
0.0376552	0.298923	FALSE
0.104874	0.752078	FALSE
0.119482	0.859375	FALSE
0.0132717	0.0607733	FALSE
0.063168	0.23349	FALSE
0.0587082	0.101996	FALSE
0.041136	0.118708	FALSE
0.021413	0.153296	FALSE
0.0233462	0.864234	FALSE
0.0821203	0.822578	FALSE
0.0187493	0.745182	FALSE
0.0121716	0.077962	FALSE
0.00612296	0.611782	FALSE
0.0116284	0.624939	FALSE
0.0277635	0.661155	FALSE
0.0171233	0.399739	FALSE
0.0761474	0.893389	FALSE
0.108164	0.896537	FALSE
0.040765	0.905852	FALSE
0.100375	0.575745	FALSE
0.078554	0.891249	FALSE
0.0901096	0.859793	FALSE
0.116023	0.866504	FALSE
0.0464054	0.874097	FALSE
0.15379	0.291429	FALSE
0.093933	0.364546	FALSE
0.048969	0.877512	FALSE
0.123049	0.763168	FALSE
0.0158507	0.694457	FALSE
0.0280176	0.198779	FALSE
0.00566235	0.639869	FALSE
0.0469366	0.862649	FALSE
0.0769909	0.886991	FALSE
0.0418449	0.216454	FALSE
0.119827	0.111897	FALSE
0.0821754	0.270652	FALSE
0.0681864	0.350143	FALSE
0.123007	0.809945	FALSE
0.131306	0.867494	FALSE
0.0752383	0.872203	FALSE
0.0869898	0.14845	FALSE
0.136132	0.858091	FALSE
0.0779371	0.236276	FALSE
0.137472	0.858477	FALSE
0.0757517	0.322872	FALSE
0.0353575	0.392192	FALSE
0.0256812	0.202326	FALSE
0.0972101	0.871866	FALSE
0.0131703	0.847489	FALSE
0.104337	0.864253	FALSE
0.0562522	0.863072	FALSE
0.0414201	0.906844	FALSE
0.0502047	0.879741	FALSE
0.0399531	0.884613	FALSE
0.0436321	0.848738	FALSE
0.0943303	0.845225	FALSE
0.0816636	0.497601	FALSE
0.0688885	0.836514	FALSE
0.0293269	0.373066	FALSE
0.160991	0.435527	FALSE
0.023241	0.0584612	FALSE
0.00806722	0.054389	FALSE
0.0971125	0.81736	FALSE
0.0351004	0.0701919	FALSE
0.0926984	0.847497	FALSE
0.00908803	0.172776	FALSE
0.0486582	0.195064	FALSE
0.0588232	0.2482	FALSE
0.0868357	0.283528	FALSE
0.0951962	0.41342	FALSE
0.123067	0.156949	FALSE
0.0232801	0.870039	FALSE
0.0583051	0.420907	FALSE
0.096181	0.291079	FALSE
0.0222091	0.576336	FALSE
0.0683389	0.197305	FALSE
0.025826	0.133622	FALSE
0.0226612	0.2356	FALSE
0.0804638	0.220614	FALSE
0.041821	0.632662	FALSE
0.0242948	0.180857	FALSE
0.0588809	0.425903	FALSE
0.0628604	0.265585	FALSE
0.0455335	0.273722	FALSE
0.024374	0.0830237	FALSE
0.0164948	0.456928	FALSE
0.0467066	0.220625	FALSE
0.0102833	0.657161	FALSE
0.0476703	0.107166	FALSE
0.0391793	0.819288	FALSE
0.144991	0.107009	FALSE
0.0207844	0.166636	FALSE
0.0558209	0.383594	FALSE
0.187127	0.119938	FALSE
0.060782	0.285291	FALSE
0.035008	0.0806665	FALSE
0.0725403	0.108385	FALSE
0.0647669	0.251666	FALSE
0.0718552	0.284109	FALSE
0.0314973	0.0827381	FALSE
0.0612714	0.391611	FALSE
0.0460888	0.196743	FALSE
0.0682034	0.116798	FALSE
0.0136153	0.56157	FALSE
0.09834	0.196373	FALSE
0.0271757	0.458	FALSE
0.0154443	0.228778	FALSE
0.0930748	0.441779	FALSE
0.068515	0.705211	FALSE
0.0259391	0.793303	FALSE
0.0182269	0.817792	FALSE
0.0218008	0.631746	FALSE
0.0686168	0.0806519	FALSE
0.154961	0.198582	TRUE
0.0957976	0.254515	FALSE
0.242733	0.831417	FALSE
0.061107	0.158867	FALSE
0.0502596	0.0924242	FALSE
0.106747	0.182203	FALSE
0.0139079	0.177354	FALSE
0.0461479	0.100625	FALSE
0.110541	0.151199	FALSE
0.0975933	0.120739	FALSE
0.0211426	0.873996	FALSE
0.0417295	0.188291	FALSE
0.107994	0.743576	FALSE
0.0322215	0.177897	FALSE
0.143308	0.126589	FALSE
0.0779341	0.188861	FALSE
0.0458968	0.544231	FALSE
0.0854831	0.25592	FALSE
0.0732338	0.0282776	FALSE
0.0304248	0.253386	FALSE
0.0179932	0.462783	FALSE
0.0396415	0.224206	FALSE
0.126397	0.170932	FALSE
0.105366	0.322927	FALSE
0.0466881	0.346922	FALSE
0.0606	0.23831	FALSE
0.0782487	0.365023	FALSE
0.0279155	0.135922	FALSE
0.0275504	0.431602	FALSE
0.00394467	0.28257	FALSE
0.0255952	0.276601	FALSE
0.104142	0.151566	FALSE
0.0267182	0.176776	FALSE
0.0197254	0.623994	FALSE
0.0504727	0.762859	FALSE
0.0510709	0.203175	FALSE
0.118019	0.179181	FALSE
0.0328824	0.356544	FALSE
0.00650251	0.265368	FALSE
0.0253692	0.109139	FALSE
0.0499045	0.284441	FALSE
0.0561913	0.153774	FALSE
0.0355036	0.521996	FALSE
0.143498	0.377668	FALSE
0.0156394	0.805977	FALSE
0.10413	0.109422	FALSE
0.0591476	0.269149	FALSE
0.0677273	0.271543	FALSE
0.083936	0.0821836	FALSE
0.0143233	0.137995	FALSE
0.0400915	0.801669	FALSE
0.0358972	0.198231	FALSE
0.0398207	0.589792	FALSE
0.0465453	0.165425	FALSE
0.0169922	0.333521	FALSE
0.0645419	0.249907	FALSE
0.1067	0.104479	FALSE
0.106853	0.209858	FALSE
0.0354034	0.261615	FALSE
0.120982	0.0715144	FALSE
0.0554125	0.317804	FALSE
0.0443671	0.0800317	FALSE
0.0236192	0.256205	FALSE
0.0828465	0.210805	FALSE
0.0350813	0.618038	FALSE
0.0824806	0.226477	FALSE
0.0390199	0.665318	FALSE
0.0828108	0.109167	FALSE
0.046515	0.229482	FALSE
0.0433211	0.229084	FALSE
0.0447873	0.133891	FALSE
0.0373819	0.359332	FALSE
0.044696	0.091543	FALSE
0.0946631	0.750317	FALSE
0.0604987	0.693197	FALSE
0.0707548	0.441277	FALSE
0.0908564	0.204301	FALSE
0.0411711	0.125127	FALSE
0.0685061	0.239926	FALSE
0.0650715	0.793276	FALSE
0.0505602	0.61249	FALSE
0.0820043	0.252834	FALSE
0.0953573	0.110909	FALSE
0.0577094	0.111733	FALSE
0.0308879	0.753571	FALSE
0.017171	0.502229	FALSE
0.0444906	0.554601	FALSE
0.0632417	0.135713	FALSE
0.0981007	0.257593	FALSE
0.0791697	0.723398	FALSE
0.105027	0.690435	FALSE
0.053964	0.317165	FALSE
0.172625	0.636119	FALSE
0.0148029	0.516888	FALSE
0.0234322	0.448468	FALSE
0.0828129	0.701996	FALSE
0.0473772	0.124398	FALSE
0.00916286	0.0522698	FALSE
0.00196294	0.198852	FALSE
0.0121947	0.434281	FALSE
0.0415675	0.145417	FALSE
0.0756804	0.857688	FALSE
0.0140926	0.452282	FALSE
0.0379546	0.311452	FALSE
0.00810674	0.532796	FALSE
0.0208123	0.352982	FALSE
0.065694	0.786331	FALSE
0.0276107	0.374695	FALSE
0.0677558	0.788466	FALSE
0.0840643	0.245608	FALSE
0.121717	0.712975	FALSE
0.00816813	0.631788	FALSE
0.081481	0.639224	FALSE
0.0736471	0.441721	FALSE
0.0192848	0.270257	FALSE
0.0122649	0.337532	FALSE
0.0729073	0.207412	FALSE
0.0215325	0.205927	FALSE
0.0855958	0.687564	FALSE
0.131871	0.789918	FALSE
0.0317187	0.428245	FALSE
0.0225794	0.256168	FALSE
0.0554621	0.5733	FALSE
0.857686	0.495601	FALSE
0.0982613	0.370038	FALSE
0.0180696	0.449732	FALSE
0.0976172	0.479568	FALSE
0.0169542	0.386867	FALSE
0.0304319	0.464383	FALSE
0.0589292	0.463729	FALSE
0.015266	0.249424	FALSE
0.0242127	0.480634	FALSE
0.0724938	0.332181	FALSE
0.0806832	0.524263	FALSE
0.0173098	0.0796841	FALSE
0.0154854	0.413398	FALSE
0.058891	0.46332	FALSE
0.0822213	0.0527794	FALSE
0.555609	0.686869	TRUE
0.0451215	0.447859	FALSE
0.033147	0.463056	FALSE
0.0868118	0.451252	FALSE
0.476392	0.694043	TRUE
0.733086	0.636798	TRUE
0.558889	0.742162	TRUE
0.607945	0.691089	TRUE
0.0508709	0.687834	FALSE
0.387417	0.677247	TRUE
0.0355952	0.667384	FALSE
0.0602454	0.592923	FALSE
0.314321	0.488003	FALSE
0.0410509	0.698454	FALSE
0.689097	0.659554	FALSE
0.070306	0.709606	FALSE
0.522909	0.688824	TRUE
0.498338	0.726284	FALSE
0.0905982	0.0902567	FALSE
0.128502	0.0189159	FALSE
0.566721	0.480732	TRUE
0.0808008	0.268165	FALSE
0.498827	0.698823	TRUE
0.0423748	0.671401	FALSE
0.46489	0.669508	TRUE
0.0316032	0.669628	FALSE
0.502402	0.74696	FALSE
0.558215	0.582951	TRUE
0.0322174	0.611919	FALSE
0.888257	0.52757	FALSE
0.519108	0.763541	TRUE
0.215856	0.668306	FALSE
0.658811	0.751804	FALSE
0.255464	0.300979	FALSE
0.0753493	0.660134	FALSE
0.508191	0.69139	FALSE
0.0293516	0.679514	FALSE
0.73744	0.481427	FALSE
0.477832	0.672139	TRUE
0.130194	0.590214	FALSE
0.237407	0.673823	FALSE
0.937759	0.397091	FALSE
0.767731	0.551981	FALSE
0.660501	0.625723	FALSE
0.959883	0.338731	FALSE
0.0221	0.597049	FALSE
0.374817	0.639623	FALSE
0.662035	0.571755	FALSE
0.768646	0.499059	FALSE
0.757684	0.534424	FALSE
0.675788	0.372885	FALSE
0.863226	0.517906	FALSE
0.664147	0.457004	FALSE
0.778001	0.500366	FALSE
0.218544	0.604042	FALSE
0.765705	0.692979	FALSE
0.669336	0.355333	FALSE
0.26998	0.555467	FALSE
0.607894	0.602317	FALSE
0.796865	0.526641	FALSE
0.606778	0.502172	FALSE
0.0794126	0.200872	FALSE
0.262734	0.545437	FALSE
0.155645	0.551438	FALSE
0.920456	0.550568	FALSE
0.825844	0.51095	FALSE
0.946757	0.505772	FALSE
0.390894	0.140474	FALSE
0.0425161	0.0357253	FALSE
0.236899	0.0708538	FALSE
0.33412	0.404538	FALSE
0.0930629	0.0395481	FALSE
0.172953	0.276729	FALSE
0.173622	0.136827	FALSE
0.223577	0.263275	FALSE
0.1071	0.237125	FALSE
0.328403	0.0762277	FALSE
0.118166	0.150532	FALSE
0.029766	0.387501	FALSE
0.0291672	0.479432	FALSE
0.135153	0.103991	FALSE
0.12291	0.232829	FALSE
0.118582	0.236528	FALSE
0.0170098	0.556856	FALSE
0.0931885	0.402008	FALSE
0.0114384	0.357718	FALSE
0.0575991	0.215874	FALSE
0.158256	0.173341	FALSE
0.0910308	0.1935	FALSE
0.0470969	0.107701	FALSE
0.0343985	0.655332	FALSE
0.0866919	0.283445	FALSE
0.0856218	0.16452	FALSE
0.050883	0.119031	FALSE
0.0530459	0.383378	FALSE
0.0463948	0.67961	FALSE
0.0732547	0.184007	FALSE
0.0832958	0.28095	FALSE
0.0812184	0.307164	FALSE
0.122614	0.385038	FALSE
0.0876649	0.284042	FALSE
0.134805	0.259794	FALSE
0.120366	0.188752	FALSE
0.0201997	0.465736	FALSE
0.131853	0.799412	FALSE
0.186603	0.412303	FALSE
0.0822675	0.145777	FALSE
0.0767289	0.304447	FALSE
0.0369749	0.222991	FALSE
0.0238534	0.711933	FALSE
0.365814	0.750243	FALSE
0.0272055	0.148572	FALSE
0.0216102	0.480964	FALSE
0.0408527	0.162082	FALSE
0.0929626	0.803047	FALSE
0.0620702	0.202331	FALSE
0.113129	0.148123	FALSE
0.0194247	0.127554	FALSE
0.0843269	0.353799	FALSE
0.132769	0.130542	FALSE
0.0338067	0.783195	FALSE
0.0451479	0.274282	FALSE
0.0844918	0.105755	FALSE
0.114038	0.122495	FALSE
0.0457373	0.776468	FALSE
0.0555849	0.298739	FALSE
0.0547076	0.626651	FALSE
0.0348954	0.274252	FALSE
0.0834584	0.25965	FALSE
0.118576	0.116523	FALSE
0.0566055	0.21045	FALSE
0.0431551	0.121196	FALSE
0.090813	0.0186679	FALSE
0.0495174	0.21018	FALSE
0.113735	0.0550623	FALSE
0.217326	0.65973	FALSE
0.050878	0.531571	FALSE
0.0628915	0.14434	FALSE
0.0302175	0.144691	FALSE
0.138156	0.311267	FALSE
0.160521	0.342773	FALSE
0.0843669	0.45896	FALSE
0.0545866	0.132366	FALSE
0.0860363	0.465387	FALSE
0.0207638	0.288708	FALSE
0.14458	0.768385	FALSE
0.087606	0.182937	FALSE
0.18252	0.783475	FALSE
0.0627877	0.109702	FALSE
0.0292727	0.792528	FALSE
0.119772	0.689962	FALSE
0.135155	0.225299	FALSE
0.0884176	0.200213	FALSE
0.101127	0.514099	FALSE
0.0656295	0.329681	FALSE
0.0782853	0.803029	FALSE
0.0751044	0.0363456	FALSE
0.0988167	0.287301	FALSE
0.163804	0.334506	FALSE
0.0848289	0.0438435	FALSE
0.0908818	0.18059	FALSE
0.0626165	0.200407	FALSE
0.0260631	0.290229	FALSE
0.0326114	0.248807	FALSE
0.0512035	0.14715	FALSE
0.0867996	0.738721	FALSE
0.146044	0.215803	FALSE
0.0544278	0.364711	FALSE
0.0588888	0.432384	FALSE
0.082958	0.0966398	FALSE
0.0926946	0.131485	FALSE
0.035411	0.213543	FALSE
0.0967363	0.378283	FALSE
0.0439129	0.22877	FALSE
0.0762983	0.177663	FALSE
0.0522493	0.137184	FALSE
0.0463814	0.163485	FALSE
0.0819772	0.112846	FALSE
0.052457	0.613679	FALSE
0.052582	0.132137	FALSE
0.0494514	0.429957	FALSE
0.0278021	0.30318	FALSE
0.0479774	0.0617383	FALSE
0.106004	0.257363	FALSE
0.00620672	0.171466	FALSE
0.158391	0.109718	FALSE
0.00845381	0.482262	FALSE
0.0490912	0.33121	FALSE
0.174349	0.170466	FALSE
0.0616781	0.205761	FALSE
0.113914	0.131641	FALSE
0.0188625	0.458381	FALSE
0.0567034	0.165815	FALSE
0.0468745	0.107535	FALSE
0.125286	0.381719	FALSE
0.131372	0.420565	FALSE
0.0676679	0.327278	FALSE
0.111237	0.178699	FALSE
0.193554	0.353741	FALSE
0.163162	0.0598973	FALSE
0.0332334	0.209143	FALSE
0.387465	0.238273	FALSE
0.0131307	0.7514	FALSE
0.0505219	0.243742	FALSE
0.0769151	0.505268	FALSE
0.0732242	0.285744	FALSE
0.059573	0.314753	FALSE
0.0771552	0.233516	FALSE
0.0585799	0.256883	FALSE
0.0687618	0.178325	FALSE
0.123657	0.819185	FALSE
0.0405531	0.471881	FALSE
0.165455	0.203682	FALSE
0.0385762	0.655954	FALSE
0.661736	0.639594	TRUE
0.0688056	0.200116	FALSE
0.0674041	0.649678	FALSE
0.0278046	0.0789818	FALSE
0.0803507	0.109252	FALSE
0.223646	0.37492	FALSE
0.0247229	0.0398388	FALSE
0.106807	0.354468	FALSE
0.193337	0.0526387	FALSE
0.157381	0.376266	FALSE
0.108666	0.252113	FALSE
0.0636973	0.548829	FALSE
0.0463337	0.382797	FALSE
0.165379	0.422587	FALSE
0.021417	0.1348	FALSE
0.0532678	0.80856	FALSE
0.0289488	0.819355	FALSE
0.288092	0.143384	FALSE
0.105972	0.294011	FALSE
0.190596	0.186331	FALSE
0.129997	0.221474	FALSE
0.172656	0.165058	FALSE
0.0943154	0.56151	FALSE
0.111416	0.223132	FALSE
0.107322	0.346016	FALSE
0.104195	0.221203	FALSE
0.12292	0.144502	FALSE
0.0957043	0.124782	FALSE
0.0830859	0.228941	FALSE
0.0721319	0.265556	FALSE
0.0436094	0.255402	FALSE
0.121128	0.0543807	FALSE
0.109769	0.192347	FALSE
0.0866613	0.62476	FALSE
0.123003	0.433375	FALSE
0.013412	0.458569	FALSE
0.0880247	0.797516	FALSE
0.251667	0.0542086	FALSE
0.0187995	0.40954	FALSE
0.0746111	0.251844	FALSE
0.0920423	0.319322	FALSE
0.103523	0.329907	FALSE
0.0616196	0.155855	FALSE
0.205388	0.0901956	TRUE
0.0809703	0.319586	FALSE
0.133493	0.0937419	FALSE
0.00451269	0.0689923	FALSE
0.106341	0.846949	FALSE
0.0134863	0.178388	FALSE
0.214976	0.0614668	FALSE
0.0478386	0.0385889	FALSE
0.0851708	0.247357	FALSE
0.0289533	0.198312	FALSE
0.1407	0.0535023	FALSE
0.0560969	0.0474422	FALSE
0.0766345	0.560727	FALSE
0.185224	0.266471	FALSE
0.0504537	0.381035	FALSE
0.0376754	0.463279	FALSE
0.0924891	0.255282	FALSE
0.0570466	0.332255	FALSE
0.0641264	0.044935	FALSE
0.242508	0.810809	FALSE
0.0784954	0.0586162	FALSE
0.0115747	0.0364339	FALSE
0.0117264	0.332482	FALSE
0.0994402	0.081642	FALSE
0.0690257	0.420254	FALSE
0.0326181	0.187588	FALSE
0.0467385	0.179747	FALSE
0.057651	0.24869	FALSE
0.0644169	0.128715	FALSE
0.0112165	0.384276	FALSE
0.16115	0.262359	FALSE
0.0106189	0.500809	FALSE
0.0790987	0.332218	FALSE
0.0662565	0.363772	FALSE
0.0412001	0.796103	FALSE
0.0486512	0.127524	FALSE
0.0382227	0.0614419	FALSE
0.115046	0.268599	FALSE
0.0771475	0.319863	FALSE
0.0649705	0.231938	FALSE
0.0833653	0.255078	FALSE
0.0929899	0.269044	FALSE
0.107648	0.156375	FALSE
0.0196125	0.562598	FALSE
0.170946	0.285447	FALSE
0.327882	0.365393	FALSE
0.0653769	0.123034	FALSE
0.0411483	0.250175	FALSE
0.0419248	0.132576	FALSE
0.136487	0.812904	FALSE
0.108574	0.23135	FALSE
0.185542	0.179433	FALSE
0.0758097	0.219801	FALSE
0.0361867	0.268684	FALSE
0.0775517	0.174976	FALSE
0.0592872	0.234847	FALSE
0.0723143	0.161135	FALSE
0.091457	0.316747	FALSE
0.0265706	0.220645	FALSE
0.021678	0.183008	FALSE
0.0518946	0.240477	FALSE
0.0497305	0.355022	FALSE
0.012027	0.223751	FALSE
0.0803126	0.137006	FALSE
0.0464152	0.203737	FALSE
0.0172111	0.839354	FALSE
0.0212238	0.0629597	FALSE
0.11634	0.107737	FALSE
0.0570703	0.0696135	FALSE
0.0395531	0.486209	FALSE
0.0214918	0.816998	FALSE
0.0747757	0.0900443	FALSE
0.0413274	0.176722	FALSE
0.115447	0.799635	FALSE
0.058195	0.301513	FALSE
0.050345	0.138706	FALSE
0.146879	0.867151	FALSE
0.129324	0.814077	FALSE
0.0430025	0.212566	FALSE
0.0290307	0.134217	FALSE
0.129989	0.036596	FALSE
0.0213983	0.247268	FALSE
0.0687918	0.642989	FALSE
0.0616026	0.38931	FALSE
0.259939	0.545212	FALSE
0.0688616	0.651388	FALSE
0.0830767	0.260818	FALSE
0.0739355	0.212242	FALSE
0.12047	0.779353	FALSE
0.0721683	0.282339	FALSE
0.0373748	0.0580355	FALSE
0.0161573	0.858085	FALSE
0.072796	0.134349	FALSE
0.157208	0.259444	TRUE
0.133011	0.81386	FALSE
0.141287	0.330804	TRUE
0.0561825	0.262597	FALSE
0.137203	0.131644	FALSE
0.104643	0.80933	FALSE
0.0628451	0.26915	FALSE
0.0199023	0.548654	FALSE
0.201635	0.844691	FALSE
0.112246	0.242173	FALSE
0.142057	0.350609	FALSE
0.132165	0.223702	FALSE
0.148147	0.172583	FALSE
0.0344754	0.244222	FALSE
0.129515	0.188315	FALSE
0.0316109	0.281682	FALSE
0.0783912	0.809157	FALSE
0.0802409	0.732959	FALSE
0.20843	0.342247	FALSE
0.199562	0.224049	FALSE
0.0451359	0.778621	FALSE
0.0606068	0.791715	FALSE
0.138339	0.270373	FALSE
0.0224697	0.0684057	FALSE
0.0906153	0.178757	FALSE
0.144878	0.0540412	TRUE
0.024797	0.135411	FALSE
0.0321073	0.477487	FALSE
0.0283687	0.268556	FALSE
0.0240929	0.269318	FALSE
0.10548	0.255445	FALSE
0.0305433	0.157932	FALSE
0.0750399	0.297442	FALSE
0.0837068	0.345547	FALSE
0.085185	0.124982	FALSE
0.0394067	0.306145	FALSE
0.0889318	0.182193	FALSE
0.143856	0.246431	FALSE
0.0876863	0.0744299	FALSE
0.111935	0.282493	FALSE
0.0513651	0.42007	FALSE
0.232252	0.168811	FALSE
0.0667087	0.269229	FALSE
0.115837	0.738342	FALSE
0.0596154	0.435158	FALSE
0.0135391	0.341168	FALSE
0.115372	0.29971	FALSE
0.0593203	0.41815	FALSE
0.0539523	0.335484	FALSE
0.101078	0.791264	FALSE
0.108922	0.615722	FALSE
0.833496	0.727295	FALSE
0.0578403	0.339073	FALSE
0.0284478	0.159451	FALSE
0.0869247	0.216663	FALSE
0.0389878	0.0927325	FALSE
0.048597	0.315793	FALSE
0.131581	0.661483	FALSE
0.205286	0.808189	FALSE
0.0521882	0.376263	FALSE
0.650337	0.588526	FALSE
0.870463	0.595953	FALSE
0.0459562	0.371332	FALSE
0.00236501	0.457733	FALSE
0.0728683	0.309663	FALSE
0.378371	0.61445	FALSE
0.784168	0.607671	FALSE
0.0242346	0.186729	FALSE
0.651476	0.687044	FALSE
0.60726	0.719081	FALSE
0.803055	0.736863	FALSE
0.244655	0.759705	FALSE
0.719875	0.767319	FALSE
0.496759	0.666294	TRUE
0.0746277	0.672722	FALSE
0.885503	0.69201	FALSE
0.0328531	0.698309	FALSE
0.169514	0.679768	FALSE
0.738123	0.763084	FALSE
0.735873	0.812982	FALSE
0.679346	0.794422	FALSE
0.742941	0.728264	FALSE
0.308473	0.701425	FALSE
0.40191	0.258998	FALSE
0.781829	0.785797	FALSE
0.768464	0.777523	TRUE
0.462158	0.747338	FALSE
0.861492	0.611238	FALSE
0.0800176	0.665371	FALSE
0.885651	0.763742	FALSE
0.393682	0.726004	FALSE
0.617463	0.590778	FALSE
0.107963	0.528669	FALSE
0.0445594	0.0691333	FALSE
0.342712	0.704389	FALSE
0.810247	0.698201	FALSE
0.556417	0.773571	FALSE
0.741362	0.748526	FALSE
0.90766	0.531348	FALSE
0.913694	0.556326	FALSE
0.774003	0.703911	FALSE
0.728426	0.708608	FALSE
0.0288165	0.410037	FALSE
0.0132898	0.227658	FALSE
0.533535	0.784331	FALSE
0.811341	0.73625	FALSE
0.886102	0.805623	FALSE
0.744694	0.479653	FALSE
0.517823	0.766441	FALSE
0.720093	0.542013	FALSE
0.632228	0.787499	FALSE
0.827185	0.846641	FALSE
0.143487	0.0286214	FALSE
0.110432	0.425246	FALSE
0.41228	0.109246	FALSE
0.684214	0.809692	FALSE
0.468714	0.785942	FALSE
0.275911	0.0705213	FALSE
0.685194	0.780707	FALSE
0.026028	0.140407	FALSE
0.791724	0.766572	FALSE
0.0484436	0.0871321	FALSE
0.338927	0.826168	FALSE
0.143351	0.0544343	FALSE
0.100802	0.0591641	FALSE
0.392977	0.151126	FALSE
0.801192	0.807208	FALSE
0.306705	0.0479851	FALSE
0.801759	0.670103	FALSE
0.759789	0.804467	FALSE
0.280324	0.033736	FALSE
0.205911	0.065219	FALSE
0.252234	0.0355331	FALSE
0.0855678	0.763542	FALSE
0.0314615	0.608668	FALSE
0.0316605	0.515974	FALSE
0.0715686	0.71575	FALSE
0.0146668	0.570085	FALSE
0.0573759	0.578572	FALSE
0.0472163	0.54921	FALSE
0.0691983	0.341235	FALSE
0.0706673	0.519116	FALSE
0.0899702	0.406827	FALSE
0.106744	0.0654477	FALSE
0.0316787	0.138655	FALSE
0.0601755	0.819928	FALSE
0.0835028	0.428597	FALSE
0.0768724	0.288524	FALSE
0.0367311	0.343018	FALSE
0.0400532	0.114984	FALSE
0.0842867	0.23087	FALSE
0.13701	0.127677	FALSE
0.0348289	0.200224	FALSE
0.103456	0.00810701	FALSE
0.115519	0.196177	FALSE
0.202006	0.150228	FALSE
0.0936004	0.0467346	FALSE
0.0307016	0.631483	FALSE
0.00419425	0.204472	FALSE
0.726126	0.79463	TRUE
0.0133756	0.0106349	FALSE
0.0454973	0.15134	FALSE
0.0576899	0.0405761	FALSE
0.305777	0.142867	FALSE
0.193279	0.117683	FALSE
0.0780568	0.402639	FALSE
0.114572	0.175432	FALSE
0.0698911	0.0932814	FALSE
0.124287	0.508682	FALSE
0.0791537	0.395447	FALSE
0.0561955	0.214886	FALSE
0.0455652	0.158616	FALSE
0.122097	0.0775856	FALSE
0.164291	0.402701	FALSE
0.155269	0.277719	FALSE
0.252012	0.312372	FALSE
0.127597	0.234473	FALSE
0.0651075	0.504454	FALSE
0.0547272	0.174234	FALSE
0.0721592	0.726637	FALSE
0.0413269	0.11295	FALSE
0.0717498	0.676006	FALSE
0.10974	0.37788	FALSE
0.0115916	0.451988	FALSE
0.0384979	0.715159	FALSE
0.053068	0.866603	FALSE
0.0256224	0.846378	FALSE
0.0384263	0.834254	FALSE
0.030505	0.843814	FALSE
0.097607	0.0556567	FALSE
0.0260803	0.252288	FALSE
0.0517048	0.479085	FALSE
0.0847459	0.815894	FALSE
0.0727241	0.393136	FALSE
0.0568759	0.294558	FALSE
0.11482	0.130537	FALSE
0.097985	0.225384	FALSE
0.131714	0.809045	FALSE
0.0818383	0.319022	FALSE
0.0317646	0.242644	FALSE
0.138367	0.286294	FALSE
0.0184353	0.822424	FALSE
0.030354	0.176597	FALSE
0.0748819	0.366151	FALSE
0.104452	0.283806	FALSE
0.176554	0.222769	FALSE
0.0423469	0.824353	FALSE
0.208068	0.247257	FALSE
0.071011	0.443509	FALSE
0.0902317	0.316651	FALSE
0.204705	0.0268011	FALSE
0.18477	0.193388	FALSE
0.022716	0.488643	FALSE
0.0651668	0.778966	FALSE
0.173123	0.759786	FALSE
0.0988778	0.144326	FALSE
0.063277	0.232479	FALSE
0.0253583	0.67846	FALSE
0.0455118	0.30004	FALSE
0.0680398	0.595543	FALSE
0.0741086	0.212102	FALSE
0.153921	0.155349	FALSE
0.0543093	0.190327	FALSE
0.0375338	0.829556	FALSE
0.0430214	0.668243	FALSE
0.171473	0.175731	FALSE
0.161162	0.213763	FALSE
0.125828	0.266164	FALSE
0.145529	0.215064	FALSE
0.135379	0.319378	FALSE
0.0471016	0.237618	FALSE
0.0589509	0.213265	FALSE
0.296242	0.35159	FALSE
0.0627314	0.839039	FALSE
0.0512549	0.842465	FALSE
0.214759	0.302527	FALSE
0.167344	0.467541	FALSE
0.110859	0.0458428	FALSE
0.0326436	0.545301	FALSE
0.125027	0.199348	FALSE
0.0347539	0.851369	FALSE
0.25206	0.700841	FALSE
0.184148	0.408668	FALSE
0.181152	0.0965057	FALSE
0.132276	0.133449	FALSE
0.0740934	0.430115	FALSE
0.202719	0.162902	FALSE
0.0379266	0.173825	FALSE
0.111687	0.620566	FALSE
0.121024	0.49201	FALSE
0.141965	0.222476	FALSE
0.0253147	0.329416	FALSE
0.0197975	0.31134	FALSE
0.136521	0.246722	FALSE
0.190276	0.731612	FALSE
0.0341799	0.416615	FALSE
0.0255708	0.0492972	FALSE
0.0626052	0.374482	FALSE
0.224731	0.0982506	FALSE
0.136769	0.133612	FALSE
0.0696698	0.311047	FALSE
0.188667	0.49439	FALSE
0.169502	0.412088	FALSE
0.109701	0.764336	FALSE
0.256267	0.316932	FALSE
0.0913243	0.798056	FALSE
0.0373546	0.33005	FALSE
0.100937	0.0698002	FALSE
0.0263511	0.118792	FALSE
0.0324489	0.311664	FALSE
0.0688625	0.270543	FALSE
0.178843	0.613196	FALSE
0.191445	0.553731	FALSE
0.0491325	0.735088	FALSE
0.0781577	0.704412	FALSE
0.0696768	0.707842	FALSE
0.0452801	0.734701	FALSE
0.276138	0.403594	FALSE
0.0456236	0.790899	FALSE
0.0424219	0.376435	FALSE
0.0938124	0.414496	FALSE
0.105009	0.629136	FALSE
0.023838	0.279547	FALSE
0.263229	0.574562	FALSE
0.109565	0.688519	FALSE
0.071734	0.468916	FALSE
0.120319	0.381855	FALSE
0.168939	0.304785	FALSE
0.162545	0.748391	FALSE
0.297292	0.660018	FALSE
0.0950921	0.497975	FALSE
0.134381	0.444095	FALSE
0.0442472	0.273612	FALSE
0.361874	0.678363	FALSE
0.271899	0.57354	FALSE
0.0592689	0.485024	FALSE
0.0872508	0.25202	FALSE
0.00851327	0.467013	FALSE
0.099974	0.12664	FALSE
0.131309	0.766314	FALSE
0.0792586	0.507434	FALSE
0.0327175	0.751871	FALSE
0.0310489	0.768537	FALSE
0.531734	0.710356	TRUE
0.0200359	0.751357	FALSE
0.0510819	0.703569	FALSE
0.0209602	0.702253	FALSE
0.571473	0.605414	FALSE
0.0540902	0.748526	FALSE
0.0484781	0.5301	FALSE
0.756956	0.717751	FALSE
0.230175	0.503291	FALSE
0.245246	0.63125	FALSE
0.695701	0.50186	FALSE
0.66169	0.556369	FALSE
0.637839	0.727927	FALSE
[truncated: 10,301 more rows]

## Sheet: c
non_rhytmic_dir	rhytmic_dir	conjunctive
-31.2392	-23.8856	-18.7031
-27.8305	-21.3934	-36.4132
-2.4379	-22.6671	-19.3677
-1.91117	-20.3164	-30.0838
-8.39784	-22.4591	-41.2783
34.7891	-31.0457	-6.7631
9.76511	-22.6756	-19.7077
9.67656	-33.5692	-7.11284
8.49066	-30.947	-18.813
7.59182	-20.9907	-22.0414
-3.21015	-29.1744	-21.5025
21.6744	-27.7218	-30.6551
3.26127	-22.6466	-28.6041
12.3144	-32.2343	-28.9656
3.1338	-29.0183	-19.8476
10.7262	-19.0313	-18.1433
13.8635	-16.2566	-18.6974
51.2097	-22.7049	4.08699
-11.2466	-18.7031	-12.4403
-6.67793	-10.276	-27.1872
-23.4487	-14.9545	-13.9556
-18.1483	-24.3565	-13.8935
-3.87179	-14.1803	-26.9464
-15.0438	-30.4118	-14.2308
-31.6422	-37.2231	-26.5019
-33.7068	-29.715	-8.03487
-7.1972	-24.2838	-26.1302
-11.2665	-11.8911	-14.2757
-7.87142	-18.543	-19.112
-1.42573	-41.4337	-19.8874
1.64278	-36.4132	-29.0139
-5.91468	-38.2074	-28.9556
-2.13359	-15.7511	-27.5253
-3.61183	-8.79074	-8.68086
-1.18132	-19.4329	-21.9042
8.41589	-8.25529	-13.2808
1.33167	-11.2205	-26.7657
1.22562	-30.0663	-22.9878
1.71488	-30.264	-8.10939
-4.31414	-19.2475	-16.473
-2.6011	-40.9958	-20.2365
6.36046	-37.6841	-12.1851
-30.2835	-16.4747	-12.1758
0.327876	-27.2575	-18.2143
-16.8676	-18.9606	-21.5571
3.38936	-20.7582	-15.0451
0.238879	-19.2539	-21.3847
-7.06177	-31.0858	-16.7028
1.19213	-19.3677	-18.4563
5.14446	-25.9076	-15.4774
16.3669	-17.6337	-26.8658
-1.94784	-21.9592	-27.0437
3.58594	-28.5624	-24.8591
0.152402	-28.1049	-15.4818
-5.51493	-30.0838	-17.6407
0.255476	-9.10131	7.46409
-2.57385	-14.7387	-9.48987
8.53733	-26.9771	-3.78977
7.83524	-28.5994	-9.42636
2.54734	-27.1513	-18.2848
-7.69903	-20.6851	-16.3152
-11.6217	-25.6064	-0.0310091
12.212	-20.8114	-27.058
1.53662	-35.9366	-18.0349
7.85384	-28.2493	-20.549
2.74762	-29.2035	-6.69016
-1.05	-27.4701	-7.90554
12.7743	2.95761	-18.2931
0.862059	-45.1371	-15.5843
0.838734	-22.6311	-12.1796
4.29948	-31.5374	-1.55737
-4.49314	-20.0796	-14.986
17.2938	-30.69	-7.68398
14.0503	-22.4828	-12.1744
5.25108	-6.76641	-9.78638
3.89228	-10.309	-16.5451
21.7487	-17.1542	-7.92082
-0.382176	-6.46292	-24.9029
13.2831	-2.24351	-23.5064
17.4693	-34.2468	-13.8856
8.0268	-37.5635	-25.3503
1.16533	16.5757	-10.4586
15.131	-27.0401	-19.8453
13.8267	-41.4817	-9.6056
6.71192	-20.786	-14.1228
10.4216	-31.6972	3.65712
4.24806	-18.53	-7.57493
14.2123	-41.2783	-21.6863
10.2813	-24.8025	-35.4217
-8.32526	-27.7479	-11.8663
16.4578	-30.0112	1.11939
12.8349	-20.896	-1.67246
7.79418	-31.5985	-17.4645
10.6705	-23.1391	-13.2826
22.3699	-25.3687	-11.6184
9.04833	-6.7631	-19.8709
-0.120362	-27.424	-12.9448
14.5764	-15.2842	-14.3627
5.30122	-28.78	-11.3252
6.0819	-19.7077	-10.5423
6.21529	-7.11284	-14.4463
9.22923	-33.4982	-12.4224
2.82331	-20.1836	-17.6895
-0.810634	-42.7696	-9.99024
-0.0564583	-35.5491	-25.6689
22.9749	-20.6222	-15.3437
7.20722	-18.813	-34.447
1.33197	-25.3795	-18.9922
5.85239	-22.0414	-16.5927
7.12986	-25.814	-16.9324
20.8985	-21.4013	-11.7032
14.2645	-21.5025	-18.3267
24.3147	-15.8972	-12.573
1.51225	-31.3527	-11.4778
-0.640166	-21.1254	-10.6956
7.06067	-22.8202	-17.0813
3.41221	-33.5326	-15.744
8.64563	-31.9019	-14.1278
5.54778	-34.2531	-17.0409
8.9174	-24.1706	-17.6812
4.42531	-23.7188	-16.2069
2.61081	-33.9575	-8.59155
2.6971	-28.2861	-14.712
9.1677	-7.98746	-8.29102
8.78062	-30.6551	-20.7671
8.56463	-15.2849	-5.07607
1.31563	-17.7535	-8.61309
13.4097	-32.7109	-3.71382
4.38347	-27.119	-11.8473
3.81082	-14.4981	-8.98988
12.8405	-17.7326	-6.37559
2.0789	-34.2255	-42.7773
15.2776	-20.9093	-5.1932
0.99882	-17.3634	-11.0663
10.4702	-32.3293	-11.0082
13.5606	-23.4096	-4.08029
4.66544	-25.835	-14.8816
-0.0841411	-22.6681	-1.51994
10.4314	-23.3374	-7.46588
17.6261	-20.8938	-7.94877
2.32476	-24.1663	-3.66658
18.6412	-20.8542	-9.50867
1.71481	-25.3461	-3.88042
20.2793	-28.6041	-6.11107
0.526478	-17.3751	-8.273
6.08276	-8.70051	-5.32727
7.83527	-33.2411	-5.50019
14.3434	-32.7898	-9.34664
1.55153	-16.5195	-13.3621
0.759906	-17.2847	-0.259397
-3.51323	-22.6389	-20.6161
0.696338	-40.1355	-14.2631
2.4035	-19.0957	-9.70928
3.08845	-42.5795	-12.6898
3.2337	-29.0293	7.70767
5.33494	-20.0126	-15.1072
3.92829	-27.3223	-8.49352
0.391862	-29.3919	-0.672951
1.81168	-22.0348	-22.4705
1.44958	-28.6394	-3.39984
0.577042	-22.8836	-15.5888
3.29406	-26.9954	-19.0434
2.158	-32.6995	-8.40778
-1.30305	-18.5447	-3.35588
0.0875903	-15.9717	-5.5227
1.56604	-27.77	-4.58011
3.73699	17.4806	-4.4009
0.761088	-11.4503	-3.34906
2.275	-22.7236	-11.1791
2.31743	-8.27872	-13.2408
1.20597	-20.718	-24.2356
10.7811	-44.5193	-4.78127
-0.0259274	-3.00057	-12.5165
0.843433	-15.4299	0.58409
6.01625	-20.8539	-0.880138
10.3634	-12.0552	-2.53011
5.15152	-28.9656	-2.89392
3.17631	-19.8476	-5.74448
1.19635	-11.1426	1.0102
2.34215	-11.8156	-0.684453
3.69321	-32.932	4.40857
4.02442	-30.7413	6.93718
3.14599	-35.4502	-17.6499
-2.74968	-11.1705	-16.6155
2.82585	-31.6349	-14.5242
7.33466	-36.1076	-19.7058
5.29955	-27.5341	-10.2152
17.11	-17.3277	-11.9647
0.961172	-41.5391	-11.4686
5.22024	-27.2802	-11.0713
2.92139	-18.1433	-18.883
1.20562	-19.0551	-16.359
-1.40558	-25.1921	-15.5352
3.49968	-9.65678	-18.2999
0.828966	-17.2121	-12.1149
6.80669	-22.369	-15.6614
2.198	-36.0532	-15.1791
4.30761	-22.9681	-10.9744
1.70962	-14.8256	-15.2081
6.1459	-23.9226	-19.1959
4.66923	-26.134	-8.27663
5.44243	-22.0595	-10.1553
2.95341	-4.82023	-8.54875
0.638186	-24.6779	-16.3539
8.79752	-24.7232	-25.6354
1.98106	-18.6974	-6.2549
3.71718	4.08699	-9.17656
0.849443	-17.6831	-19.0064
4.49206	-16.9566	-4.00998
0.97725	-26.4329	-11.9488
1.31127	-26.6887	-13.1978
0.621861	-11.5295	-2.27617
7.48981	-12.4403	-16.1319
2.73432	7.15797	-14.9488
15.9141	-27.1872	-20.6881
3.08935	-13.9556	-24.3872
2.64167	-13.8935	-6.01613
4.76937	-6.57397	-14.1652
8.77353	-26.9464	-7.93784
1.60016	-19.3068	-11.2012
-0.23933	-14.2308	-19.2316
13.7976	-26.5019	-12.1534
2.23748	-8.03487	-8.78266
1.93777	-26.1302	-8.39387
4.2341	-14.2757	-5.70468
4.39357	-19.112	-6.11389
0.822669	-19.8874	-9.45123
3.14185	-29.0139	-5.35007
1.20505	-28.9556	-10.1419
3.76069	-27.5253	-7.38364
5.33084	-8.68086	-12.0043
5.25757	-4.25297	-15.2342
3.88397	-22.6861	-10.5499
13.6783	-21.9042	-8.00795
1.21629	-13.2808	-6.11337
8.78483	-26.7657	-13.435
0.141248	-22.9878	-9.2414
8.65164	-8.10939	-8.71426
6.10019	-25.7894	-11.2792
14.4632	-16.473	-1.19177
12.991	-20.2365	-10.9268
9.88567	10.6678	-6.64505
6.77874	-12.1851	-12.0858
1.08261	-12.1758	-15.442
4.33035	-18.2143	-12.1772
4.91384	-21.5571	-9.4904
14.3675	-15.0451	1.44107
10.6176	-21.3847	-4.67316
0.849211	8.39208	-5.39728
-0.507838	-16.7028	-6.07227
0.752058	-18.4563	-5.6057
5.0892	-15.4774	-11.981
0.124692	-26.8658	-5.71306
0.170304	-10.808	-12.9189
21.4997	7.78168	-4.81707
-11.336	-27.0437	-13.2763
33.3792	-24.8591	-13.3456
21.2867	-15.4818	-11.9214
28.7835	-17.6407	-8.67135
20.8334	7.46409	-12.8583
35.2702	-9.48987	-20.6299
24.4007	-3.78977	-14.8813
21.5012	-9.42636	-16.6886
35.6122	-18.2848	-26.5762
19.4725	-16.3152	-23.9329
4.03401	-0.0310091	-15.0056
-21.0912	-27.058	-21.9716
-2.95096	-7.93589	-5.30346
-25.0675	-18.0349	-19.2807
-16.232	-20.549	-16.4783
-12.0496	-6.69016	-12.2361
-21.0557	-7.90554	-29.2002
-26.2511	-18.2931	-14.3794
25.4718	-15.5843	-11.8424
-7.8087	-12.1796	-21.9084
-20.9202	-1.55737	-17.8509
-20.4621	-14.986	-11.4224
-42.345	-7.68398	-19.7185
-16.9931	-12.1744	-12.1397
-25.0078	-9.78638	-15.658
-21.677	-16.5451	-8.36153
-24.1388	-7.92082	-13.6108
-25.4516	-24.9029	-16.3101
-19.2658	-23.5064	-19.2241
-22.3257	-13.8856	-17.7738
-17.9359	-25.3503	-28.047
-30.6607	-10.4586	-15.539
-8.50577	-19.8453	-12.3256
-30.9345	-9.6056	-15.9258
-68.2298	-14.1228	-7.19992
-26.8938	3.65712	-11.1725
-23.3836	-7.57493	-12.057
-12.7836	-21.6863	-16.5353
-36.8781	-35.4217	-9.22123
-20.3076	19.7871	12.9693
-17.4612	-11.8663	-16.9316
-36.1587	1.11939	-13.7734
-30.6113	-1.67246	-22.1515
-28.308	4.20216	-3.77438
-22.6986	13.7131	-4.92851
-13.8551	-17.4645	-12.2032
10.1059	-13.2826	-1.89523
5.85767	16.3522	-17.5695
19.8217	21.1614	-6.31088
9.67226	6.23775	-7.04369
-32.7893	-2.8547	-3.61409
-19.5916	22.269	-16.6187
-18.9686	11.6917	1.95261
-12.2037	-11.6184	-6.75289
34.7482	-19.8709	-3.81273
-27.4955	6.83813	-4.74219
-13.5591	-12.9448	-1.50773
-8.94725	-14.3627	-7.17766
-3.59476	24.3867	-9.96484
-2.30262	2.39917	-20.6758
-45.3469	-11.3252	-5.93726
-17.6592	-10.5423	-6.16544
-24.6048	-4.42981	-12.6527
-29.0186	-5.70859	-18.2108
-25.8407	-4.25316	-5.79813
-25.1122	-24.5606	-16.7488
-30.014	-17.6656	1.87519
-3.76234	-24.2478	-4.20268
-16.8051	-12.9627	-8.44714
-34.9761	-2.31721	-14.0724
-33.7829	-14.9684	-13.1116
-20.3461	-26.9646	-8.42138
-8.19304	-14.0933	-8.99276
-15.1983	-22.4642	-6.09236
-22.8422	-10.4707	-8.83523
-22.2745	-22.2273	-9.44923
-22.1675	-25.9747	-12.79
-22.5764	-12.5261	-16.653
-18.9096	-22.5483	-7.30233
4.9185	-22.1828	-5.17977
-15.9025	-30.9096	-4.21802
12.9337	-10.3607	-9.28411
5.5358	-33.6523	-20.7715
4.90819	-19.2836	-24.836
4.30921	-12.8623	-15.5129
12.8709	-34.126	-9.60754
-13.1885	-24.0146	-20.1149
-10.1212	-8.45633	-19.5224
-21.3614	-25.0655	-9.07697
-10.0197	-22.0987	8.84422
-10.3197	-23.7217	-11.3823
-14.6533	-32.9796	-8.93282
-8.58728	-25.2129	-13.3332
-2.60187	-16.7531	-8.62623
-12.0354	-13.487	-6.85028
-18.2416	-17.858	-10.4373
-4.65588	-21.7986	-14.015
-7.57366	-24.8244	-10.9659
-10.0462	-16.948	-8.83523
16.5157	-6.83746	-8.77468
17.3422	-13.1448	-5.78393
13.143	-29.0882	-13.5436
8.49434	-16.4695	-30.1829
21.6982	-9.95574	-25.1859
5.48508	-18.416	-3.59719
15.1546	-8.83239	-22.8144
3.57789	-23.5183	6.45439
12.1576	-24.1157	-15.1389
-3.90076	-22.2064	-4.15381
1.246	-27.5924	-15.6807
-9.37418	-25.9487	-10.0167
1.12193	-22.1588	-28.7682
3.78014	-11.8529	-23.1041
2.24426	-14.4463	-18.5267
-8.14755	-15.3431	-22.231
-1.7242	-29.4113	-35.6268
-9.039	-12.4224	-22.6983
-2.4169	-17.6895	-36.7309
14.5295	-33.079	-15.9906
-2.5178	-17.2635	-3.33496
-16.1329	-9.99024	-28.8011
-12.0316	-10.5347	-33.7397
-17.4499	-25.6689	-26.7895
-9.15799	-11.5624	-14.8105
-27.9173	-15.3437	-31.2592
-8.33671	-23.9336	-26.8583
-12.9157	-34.447	-36.8421
-17.9137	-18.9922	-16.3909
-14.436	-16.5927	-34.804
-15.6623	-16.9324	-27.1911
-25.2679	-11.7032	-24.0142
-40.3223	-18.3267	-34.8282
-28.9241	-12.573	-17.6168
-24.6323	-11.4778	-26.5678
-31.0136	-10.6956	-22.1513
-27.186	-17.0813	-31.7992
-7.47344	-15.744	-33.241
-25.4171	-14.1278	-25.7365
-24.1088	-17.0409	-32.9465
-20.4996	-17.6812	-33.4117
-43.5117	-16.2069	-27.9317
-50.6777	-8.59155	-29.1728
-33.5402	-14.712	-33.1177
-62.7443	-8.29102	-13.9011
-33.5299	-20.7671	-9.62714
-33.8797	-5.07607	-39.6004
-26.5605	-8.61309	-19.9566
-40.7277	-3.71382	-28.672
-47.3075	-11.8473	-35.4631
-42.6684	-8.98988	-34.0672
-16.7406	-6.37559	-9.05077
-20.2756	-42.7773	-16.1311
-22.1687	-5.1932	-25.5976
-5.17823	-11.0663	-35.8606
-42.5072	-11.0082	-30.6937
14.3342	-4.08029	-23.4537
8.1933	-14.8816	-34.4357
8.19558	-14.5143	-27.1238
8.96951	-1.51994	-5.98613
27.61	-7.46588	-42.6277
7.60079	-7.94877	-40.4786
14.5319	-3.66658	-35.0485
-23.5516	-9.50867	-20.562
8.35327	-3.88042	-14.2681
-5.61897	-0.43231	-2.6267
19.6648	-6.11107	-16.67
10.377	-8.273	-10.465
9.16665	-5.32727	-26.0631
6.41307	-5.50019	-20.7735
12.113	-8.23194	-28.8047
7.51558	16.9067	-31.1812
8.66449	-9.34664	-24.5369
23.1376	-13.3621	-25.929
7.23074	-0.259397	-45.1997
2.97513	-20.6161	-25.1089
11.2207	-14.2631	-25.5564
18.8031	-9.70928	-3.8187
4.97116	9.01239	-22.6717
9.1434	-9.67294	2.37079
2.67403	-12.6898	-34.7604
7.13361	-25.9122	-23.2106
6.11351	7.70767	-6.36016
11.8605	-15.1072	-25.4168
24.1469	-8.49352	-36.0411
4.46722	-8.16512	-15.1882
18.4224	-0.672951	-11.8391
5.1144	23.3094	-30.8073
4.96329	-22.4705	-15.226
10.3157	-3.39984	-22.711
25.582	-13.3464	-29.1569
5.56436	2.62216	-25.7002
10.54	-9.96378	-4.46754
33.6325	19.5582	-11.7428
14.1031	-15.5888	-33.6935
6.06648	30.271	-5.47854
11.4052	8.55053	-27.1506
6.67581	-2.3097	-7.50908
10.5776	51.9424	-36.907
14.239	-1.86449	-27.1914
6.91166	8.11166	-27.3756
13.6482	14.6477	-39.9636
8.3091	10.428	-31.5429
18.5414	31.468	-28.4888
4.07081	31.5954	-25.9642
8.2741	10.228	-16.2797
5.1133	29.9935	-30.1692
25.381	-5.26969	-28.5401
15.7327	22.5504	-19.8976
15.3802	0.777439	-11.5907
17.6471	21.748	-15.113
3.16389	11.2328	-31.1832
13.4269	32.9012	-32.0063
58.2278	48.8102	-8.81202
7.38913	31.2194	-39.5749
7.53702	-19.0434	-15.1355
8.46874	-2.96993	-23.8756
7.90793	-8.40778	-35.9031
9.54599	-4.47127	-16.1681
13.4147	-3.35588	-27.0662
40.1456	-5.5227	-20.2912
23.4661	-4.58011	-32.7723
22.5727	-4.4009	-18.073
6.76999	-2.51609	-41.095
15.6903	-3.34906	-17.9136
5.82418	-5.18652	-31.0077
3.11256	-11.1951	-28.078
21.0849	-5.54218	-29.4679
10.2679	7.55101	-20.8776
11.0444	-11.36	-20.0356
19.6653	-23.4696	-25.32
8.29574	-14.8286	-16.6522
14.7649	-16.8658	-7.49821
6.19079	-11.1791	-35.6892
7.24198	5.69625	-20.1411
3.92728	-1.81289	-4.9927
21.6717	-11.5165	-21.3402
4.22699	-7.85427	-32.337
6.31813	-13.8281	-23.2518
12.7359	-3.87755	-24.7664
19.8141	-1.93281	-25.7942
4.06529	-17.3788	-20.6251
27.684	-13.2408	-25.7695
7.15167	1.55644	-23.7849
3.19628	7.97384	-32.0053
12.0419	-3.04283	-26.811
28.3991	-10.2402	-29.4278
10.4838	6.59492	-21.7828
4.9004	-0.114679	-30.2568
11.3345	-8.00562	-31.5258
3.76298	17.8413	-23.4076
12.9832	16.8284	-23.1198
5.05965	1.39826	-13.886
10.4291	0.085473	-12.5793
28.1314	-10.9942	-23.3474
6.36001	6.13193	-20.8968
14.8648	10.3989	-14.3723
30.9957	-11.343	-10.037
11.4184	9.2993	-23.7256
12.5725	-9.30739	-32.2679
9.91056	-11.7669	-30.3364
24.9281	-16.5036	-18.2618
3.94972	-5.53568	-21.6168
-37.3925	-8.13646	-20.8525
0.755501	-13.6921	-31.4504
16.3994	-29.0947	-30.2012
9.12977	-10.0571	-21.9423
-9.96471	-3.71037	-19.5283
-5.97841	-24.2356	-30.3634
-4.11676	-4.67618	-17.5481
9.89085	-4.78127	-18.1352
-6.07403	-4.2338	-22.3649
-16.6225	-2.79295	-23.9336
-9.3475	-4.69742	-14.4732
-6.09806	-8.81294	-21.8845
-7.0444	-9.69463	-13.0971
-18.5279	-2.23497	-21.8767
-42.6406	1.40616	-0.866054
-12.0286	-2.71888	-21.0216
-3.18369	-10.9073	-18.7026
15.6095	-13.4797	-0.191696
-19.4232	-2.54938	-25.0161
-17.5091	-12.5165	-26.626
22.1404	-3.03529	-15.0537
40.5466	-6.92712	-22.0883
34.9308	-2.2834	-26.9677
41.2929	-11.0882	-17.987
13.7803	12.2429	-14.0044
28.6408	-3.6072	-22.1067
-4.25063	-10.9641	-27.8785
9.34003	-5.3364	-10.0813
30.4187	-9.15182	-20.188
12.8224	-9.61508	-13.2841
21.0313	8.3398	-16.1904
13.9381	-16.8333	-15.0401
19.3845	-17.5011	-13.5081
30.4048	-2.90017	-18.4998
26.4424	-2.29825	-15.7853
9.5196	12.8345	-10.4963
37.2862	8.33491	-22.0927
23.9324	-10.7476	-19.1114
45.0411	-8.09457	-25.8022
22.9512	1.16113	-18.5047
18.9041	10.7909	-29.1108
15.7664	-9.98697	-10.4643
13.4932	-19.3492	-25.213
17.5256	-18.4863	-22.6732
15.7893	-17.2664	-15.2316
23.454	-14.9606	-22.3177
6.59072	-20.1477	-22.0745
48.9201	-15.6202	-25.12
-27.9582	7.37512	-23.2759
-37.825	-13.0546	-8.64942
-18.2917	-15.7336	-13.3735
-7.04493	3.88951	-6.83475
19.9039	-11.7656	-15.7189
2.72897	2.68835	-23.9176
-48.8849	5.68283	-18.7731
22.5829	-6.48008	-19.9655
26.1113	-5.13615	-26.7375
-34.0668	-0.644162	-19.2671
-18.9817	-21.6431	-26.5843
22.7758	-29.3475	-13.0729
23.2466	-13.5892	6.64498
-38.2381	-11.2924	-15.4033
2.01112	-28.921	-12.602
-35.0441	-11.8644	-2.54833
-13.0265	-19.027	-4.45476
8.60992	-20.1477	-26.1982
18.5012	-26.7293	-12.9016
30.847	-23.8819	-15.8158
-3.87216	-20.8716	-16.3292
-28.4466	-27.3314	-12.9248
26.5137	-16.6296	-16.3347
-14.0011	-20.7603	-12.8199
-18.4434	-22.1051	-21.963
-2.4226	-23.0539	-2.41263
-2.92209	-28.1389	-19.792
4.15894	-18.3927	-15.455
5.23369	-22.119	-2.26727
29.8017	-20.6036	-16.9666
50.0416	-15.9324	-26.4281
24.13	-7.77994	-15.6823
3.97391	-13.1429	-6.09386
6.68432	-28.4374	-16.9091
8.19821	-24.8443	-5.8057
6.65472	-15.231	-10.2185
2.97582	-19.0091	-11.1524
5.78869	-24.3417	-15.2288
12.9903	-28.9186	-44.1522
-6.7128	-26.3163	-34.4823
-5.98848	-29.5365	-9.68219
-6.30703	-18.0905	-3.76098
-6.86014	-21.049	-8.34717
-8.84247	-17.594	-8.19322
-9.43723	-19.6251	-11.9783
-3.47803	-26.682	-6.14843
-5.25422	-25.2492	-6.53883
-0.780759	-18.3163	-5.06329
5.95483	-3.98154	-9.25067
-5.53286	-18.8916	-11.3929
35.5504	-13.8499	-4.17152
5.10372	-29.8714	-6.28335
25.3467	-25.1871	-2.57092
-1.67937	-18.9376	-8.99084
4.8679	-22.9539	-8.19023
24.9564	-5.14535	-17.1725
0.872789	-8.41595	-19.8994
4.20625	-6.61392	-14.5991
1.32032	-4.26316	-2.54109
5.92627	-3.30785	-21.8351
3.70073	-0.355443	-19.8312
5.67941	-15.2266	-8.16686
0.779366	-30.0088	-8.28876
4.07812	-16.6818	-3.27103
2.41352	-9.70426	-5.5036
16.15	-26.9433	-3.61264
-0.453934	-9.53331	-6.6708
3.10196	3.70964	-7.09232
-0.918305	3.43914	-8.39115
4.90241	-3.36581	-4.8869
-14.9488	-17.3069	4.2408
-18.1432	-27.9421	-3.62863
-12.4249	0.58409	-8.62511
-9.21714	1.51882	-5.49011
-2.43707	8.20054	-14.3888
-2.95463	3.70829	-22.5453
-6.38483	-18.4595	4.03585
-10.7788	-18.7373	-5.68507
-10.9666	-12.793	-4.5647
-2.73072	-17.0505	-5.31874
-6.76786	-0.776907	-13.6771
-12.0594	-23.7092	3.04876
-14.1241	-12.1064	-3.8858
-1.31735	-1.86429	-3.16798
-11.4859	-24.2884	-6.5372
-12.8326	-9.65591	-12.2616
-13.8354	-20.6354	-3.41079
-20.0808	-21.7121	-23.1306
-11.1015	-5.36005	-19.5381
-4.17142	8.93464	-5.7164
-0.897173	-21.3067	-8.52992
-1.79936	-10.8077	-7.21678
-1.68964	-20.7424	-39.4567
-17.4063	-13.8705	-27.7819
2.85615	-0.880138	-27.7475
-13.868	-19.8856	-11.0963
-4.42155	7.48374	-21.958
-8.83786	-1.96267	-11.0119
-7.38645	5.80089	-8.10442
-0.629129	-14.8835	-4.88755
-13.2239	-10.8142	-18.3423
-11.9174	1.81202	-8.60221
-7.7583	-7.27334	-11.9548
5.50353	-16.163	-13.9296
0.541415	-18.119	-9.43554
-14.9202	-23.0783	-21.1548
19.6045	-16.622	-20.7548
2.33998	-5.3951	-10.4957
2.05431	-2.53011	-7.84887
-0.973302	-2.89392	-16.3017
2.15854	0.455574	-4.7535
1.91016	13.1437	-10.1747
3.17066	6.81842	-14.5736
5.18756	-11.5547	-0.783792
4.72694	-5.74448	-28.0709
5.56781	-10.541	1.45193
0.34668	-14.9106	-4.89449
0.516622	-6.97446	-11.398
5.33489	13.4264	-38.9006
1.91481	-9.98824	-7.82528
2.3015	1.0102	-3.6778
-3.79092	-0.684453	-6.7488
-1.69844	-3.0032	-22.088
10.1137	-20.8849	-31.4761
0.257826	9.87682	-24.682
13.2412	4.40857	-13.711
-4.65986	6.93718	-11.9534
2.82385	-27.049	-32.2396
4.31791	-5.57451	-26.3017
-3.33707	5.0713	-18.312
-1.93114	-1.96843	-23.6785
-0.325295	4.08087	-11.9676
8.6918	-0.461393	-11.8252
0.574801	9.52007	-21.3371
-1.89904	-9.931	-22.0303
1.26103	5.89491	-21.6401
-1.86113	3.91778	-3.32621
-1.54096	6.54152	-19.647
-1.25749	-0.631458	-28.5545
-0.217118	9.43158	-23.8308
-2.12853	-3.43512	-7.57247
1.31461	-1.28679	-17.7446
-3.90649	0.969866	-11.5791
0.160414	-5.72028	-19.7068
-0.363475	-0.11627	-8.224
1.58325	4.44476	-12.4567
2.97673	1.66877	-19.6718
0.782111	-0.275516	-22.8312
-0.703414	-2.75074	-18.3503
2.25933	0.0257908	-11.1431
6.95036	-1.14407	-21.9879
2.29656	-0.0931365	-22.194
4.10684	-17.6499	1.60061
-2.19461	-16.9902	-4.04466
-0.256911	-3.74623	-12.3939
2.30791	-16.6155	-16.4998
-0.103341	-14.5242	-3.48756
-3.77055	-19.7058	-22.9735
-18.172	-7.89603	-10.5299
-26.4356	-10.2152	1.90636
-19.6702	-11.9647	-18.038
-9.4868	-11.4686	-7.04515
-3.27271	-11.0713	-3.57218
-20.8887	-18.883	-10.0773
-13.3943	-16.359	-41.8362
-20.143	-14.3765	-18.7047
-0.870098	-15.5352	-26.666
	-4.6733	-32.0319
	-18.2999	-33.5989
	-12.1149	-19.5774
	2.94673	-37.8736
	2.33894	-6.48648
	-15.6614	-12.8755
	-15.1791	-25.5047
	-1.11667	-16.229
	-7.38007	-22.0716
	-10.9744	-25.0413
	-18.0188	-3.13018
	-15.2081	-7.46036
	-19.1959	-22.5249
	-8.27663	-14.5834
	-16.6379	-15.8977
	-10.1553	-14.9072
	-8.54875	-17.7708
	-16.3539	1.12542
	1.92128	-2.30303
	-25.6354	-18.0856
	-6.2549	-15.396
	-9.17656	-8.3239
	0.122534	-34.2368
	-3.0015	-25.3598
	-19.0064	-35.2253
	-4.00998	-32.4612
	-11.9488	-1.30933
	-13.1978	-3.95083
	-2.27617	-20.4117
	-16.1319	-14.8407
	-16.275	-20.8773
	1.46003	-18.2284
	-14.9488	-21.5548
	2.41446	-11.361
	-20.6881	-21.6768
	-24.3872	-17.243
	-6.01613	-17.3438
	-14.1652	3.39947
	-7.93784	-15.8883
	-11.2012	-10.7057
	-19.2316	-5.94366
	-12.1534	-24.5084
	-6.98445	-28.5136
	-8.78266	-25.8304
	-8.39387	-18.5675
	-5.70468	-17.3334
	-6.11389	-18.4006
	-6.90208	-16.0387
	-9.45123	-18.0306
	-5.35007	-17.1675
	-10.1419	-19.2353
	-7.38364	-12.1778
	19.7987	-24.3424
	-12.0043	-17.6356
	-15.2342	-21.534
	-19.1703	-17.7217
	-10.5499	-14.0774
	-8.00795	-15.5473
	-6.11337	-17.3329
	-2.49678	-18.6766
	-13.435	-27.317
	-9.2414	-17.2138
	-8.71426	-12.7825
	-11.2792	-17.834
	-1.19177	-22.3936
	-10.9268	-21.1703
	-6.64505	-16.4802
	-12.0858	-4.52421
	-15.442	-10.1043
	-2.22856	-19.8872
	-12.1772	-28.3593
	-9.4904	0.953809
	1.44107	-22.7701
	-4.67316	-13.4897
	-5.39728	-28.6881
	9.77137	-5.94713
	-6.07227	-19.8131
	4.10144	-10.7676
	-5.6057	-28.6824
	0.612504	-33.4765
	-11.981	-26.5755
	-5.71306	-15.3453
	-12.9189	-9.27275
	-0.0197324	-23.9801
	-4.81707	-8.87481
	-13.2763	-19.2278
	-13.3456	-17.5871
	-11.9214	-17.4478
	-8.67135	-18.333
	0.611903	-24.503
	-12.8583	-18.4824
	-21.488	-29.2203
	-23.6353	-21.4056
	-29.4782	-16.9282
	-22.1914	-25.4782
	-25.876	-17.2362
	-35.6438	-7.66526
	-12.9067	-17.4275
	-17.5581	-17.3687
	-31.4644	-16.5533
	-22.8954	-17.4316
	-9.40053	-0.973684
	-12.9748	-6.54077
	-8.98225	-23.156
	-24.183	-12.3732
	-25.7601	-7.36826
	-25.6277	-8.93471
	-22.6097	-1.63265
	-26.8494	-18.8824
	-20.4142	-27.1589
	-17.277	-21.863
	-14.6767	1.02577
	-13.1335	-11.9037
	-28.4101	-6.8934
	-28.6784	-0.243401
	-36.3304	-5.02834
	-5.22821	12.5586
	-29.4812	-6.3232
	-20.445	-8.50479
	-27.7767	-14.7871
	-27.0568	-6.24426
	-19.7082	-9.52364
	-7.8073	-18.0465
	-11.7817	-13.1627
	-18.5566	-5.78736
	-28.3816	-12.2071
	-27.6541	-11.9469
	-23.5567	-9.35835
	-16.7564	-17.9179
	-24.1986	-7.43767
	-21.372	-14.1639
	-19.9006	-14.7702
	-21.2213	-8.66398
	-16.8453	-10.726
	-12.8651	-8.17811
	-27.9504	-18.6445
	-17.8358	-0.0432488
	-20.2818	-2.34916
	-36.5848	-10.3988
	-29.4451	-10.8686
	-27.3765	-8.06581
	-20.7648	-12.6772
	-39.8569	-10.8074
	-21.1882	14.2739
	-22.7539	-10.7015
	-0.385236	-11.9331
	-18.4289	-6.42827
	-34.6379	2.44165
	-29.3323	-12.5036
	-28.6846	-1.07797
	-28.8593	-4.07805
	-38.7799	-12.4612
	-20.8489	-7.64749
	-52.7239	-5.81573
	-24.0201	-1.90679
	-36.1043	-4.76934
	-14.9312	-1.87319
	-29.7955	-1.92883
	-24.8705	-2.98024
	-31.5372	-12.1235
	-12.5273	4.09412
	-30.8602	-10.2244
	-14.7336	-9.96902
	-25.4762	-9.27242
	-21.8904	-17.3543
	-25.9789	-2.02316
	-35.1468	-16.9981
	-20.1806	-5.03979
	-30.3158	-20.1446
	-21.8792	-9.26812
	-23.8176	-16.5181
	-5.68141	-8.62325
	-20.9786	-4.21165
	-28.0757	-3.06592
	-9.08052	-7.54947
	-29.492	-10.6092
	-32.858	-5.37768
	-21.6893	-6.64491
	-19.4241	-11.9216
	-18.58	-13.2965
	-21.8371	-5.82029
	-33.7379	-5.52718
	-22.972	-7.54864
	-11.8091	-3.78093
	-28.3564	-7.35622
	-24.7884	-8.24055
	-26.4851	-6.3129
	-19.0583	-8.69128
	-13.5867	-2.13116
	-16.4372	-6.26397
	-16.775	-11.8531
	-33.8758	-9.40133
	-15.0899	-5.77799
	-26.7605	-9.85005
	-18.9209	-3.32815
	-27.7944	-11.0565
	-25.1572	-5.04405
	-23.2701	-5.97487
	-36.1229	-5.85416
	-17.7523	-4.7438
	-31.6019	-9.43674
	-16.6033	1.59839
	-12.9491	-10.9065
	-23.9928	-5.9355
	-26.8393	0.636259
	-30.5522	-14.8857
	-32.9297	-19.5926
	-13.4783	-15.7443
	-26.39	-9.55266
	-35.0582	-20.0471
	-35.4307	-18.9935
	-23.5933	-15.744
	-21.5594	-7.6983
	-27.8951	-8.87292
	-29.7362	-21.6843
	-27.499	-24.3444
	-27.4168	-13.1402
	-23.9367	-8.31992
	-15.6007	-11.0519
	-22.7498	-5.70199
	-36.0824	-22.7857
	-30.0004	-12.3389
	-22.164	-7.72944
	-26.0371	-7.69539
	-29.3717	-0.0934097
	-23.4749	-9.33841
	-31.9866	-11.4372
	-34.0851	-2.76871
	-21.7721	-9.91405
	-19.0771	-4.74005
	-27.5235	-7.90189
	-18.312	-18.4608
	-37.8306	0.492149
	-13.879	-6.69548
	-34.851	-4.48929
	-21.723	-8.69297
	-34.7508	-10.9016
	-17.3208	-10.6014
	21.2354	-10.0547
	-22.2864	-5.28571
	-17.7955	-2.09666
	-14.7988	-5.66489
	-29.1092	-9.04317
	-21.7269	-6.11025
	-16.6232	-8.15937
	-24.0682	-8.73162
	-14.0261	-18.2371
	-27.3221	-3.3872
	-33.3061	-0.656408
	-40.3934	-16.528
	-30.2569	-20.2652
	-21.1243	-10.3545
	-33.3306	-8.32396
	-20.6299
	-25.5673
	-27.7507
	-14.8656
	-15.2363
	-13.9457
	-32.5273
	-43.893
	-14.8813
	-16.6886
	-26.5762
	-23.9329
	-36.4684
	-15.0056
	-21.9716
	21.4036
	-5.30346
	-19.2807
	-16.4783
	-12.2361
	-21.376
	-29.2002
	-4.71935
	-14.3794
	-3.17373
	-11.8424
	-33.9984
	-25.1584
	-21.9084
	-17.8509
	-11.4224
	-19.7185
	-12.1397
	-15.658
	-8.36153
	-13.6108
	-11.4123
	-16.3101
	-19.2241
	-11.4983
	-17.7738
	-14.1443
	-28.047
	-15.539
	-12.3256
	-15.9258
	-7.19992
	-11.1725
	-7.30284
	-12.057
	-16.5353
	-9.22123
	5.54205
	12.9693
	-16.9316
	-13.7734
	-4.22936
	-22.1515
	-3.77438
	-4.92851
	-2.10282
	-12.2032
	-1.89523
	13.5917
	-3.6145
	-17.5695
	-6.31088
	-7.04369
	-3.61409
	-15.1716
	-16.6187
	29.0599
	1.95261
	-6.75289
	-6.32612
	4.65561
	-5.40253
	-3.81273
	-4.74219
	8.07545
	-1.50773
	-7.17766
	-9.96484
	-20.6758
	-5.93726
	-6.16544
	-12.6527
	8.62202
	-18.2108
	-5.79813
	-16.7488
	1.87519
	31.8536
	-12.2974
	-4.20268
	4.25836
	-16.748
	-22.7338
	-21.7694
	-9.66294
	-23.0453
	-15.1105
	-12.7677
	-19.9315
	-9.73753
	-9.69361
	-9.03842
	-6.10657
	10.8208
	-10.4822
	-21.9225
	-17.1868
	-18.1561
	-25.802
	-11.448
	-22.6899
	-21.2229
	-17.2898
	-7.41139
	-8.52463
	-10.7741
	-15.3065
	-14.4967
	2.57084
	-8.77631
	-26.0478
	-1.58086
	-8.37867
	-8.79784
	-14.3318
	-13.3914
	-17.5862
	-10.4223
	-13.9676
	-12.6509
	-24.3919
	-22.1369
	-18.603
	-6.31746
	-0.301717
	-22.7211
	-23.2217
	-11.6216
	-29.3537
	-20.5654
	-13.7668
	-3.6643
	-13.2221
	-20.5969
	-25.8943
	-20.7169
	-12.3272
	-18.3291
	-11.8265
	-13.4938
	-12.5157
	-10.0801
	-10.334
	-13.269
	-22.6401
	-27.0008
	-12.0432
	-11.108
	-29.2129
	-12.0982
	-11.1795
	-23.2232
	-28.9643
	-18.8507
	-19.7183
	-15.8691
	-19.0949
	-19.986
	-17.8757
	-16.2794
	-15.28
	-4.44629
	-16.2212
	-13.2844
	-10.2055
	-9.40525
	-9.09695
	-13.6258
	-14.4918
	-2.8876
	-20.9189
	-12.9592
	-14.1937
	-6.03745
	-10.7717
	-23.7293
	-20.4157
	-11.3275
	-21.0307
	-5.25091
	-17.0893
	-27.7049
	-13.603
	-19.1928
	-19.3441
	-4.61594
	-13.479
	-23.889
	-0.778478
	-17.5968
	-20.3667
	-18.5613
	-18.6569
	-8.44714
	-16.3086
	-4.69145
	-23.0637
	-14.0724
	-13.8081
	-4.98552
	-28.9917
	-8.22377
	-26.3172
	-13.2887
	-16.0447
	-27.0389
	-5.74693
	-11.3472
	-12.8724
	-13.1116
	-6.61112
	-14.6033
	-6.9942
	-10.7568
	-10.6894
	-6.68621
	-13.6611
	-8.42138
	-14.0744
	-12.3404
	-11.8505
	-11.1477
	-29.4793
	-8.77131
	-12.1209
	-3.23784
	-2.95436
	-8.5342
	-8.99276
	-31.3076
	-10.4564
	-11.9641
	-22.1544
	-15.0589
	-12.8385
	-17.2775
	-5.58457
	-26.251
	-12.1095
	-22.2662
	-5.78898
	-6.77067
	-22.7976
	-7.82957
	-14.2495
	-18.482
	-7.78837
	-6.09236
	-12.5596
	-12.6785
	-9.31813
	-14.7739
	-8.84686
	-7.95614
	-13.7876
	-4.6904
	-3.51748
	-7.34797
	-5.74275
	-8.18333
	-15.4487
	-6.85449
	-16.5501
	-13.9484
	-10.1279
	-20.5194
	-15.4327
	-18.2479
	-8.71665
	-15.6263
	-2.99537
	-9.93104
	-8.04813
	-15.373
	-8.91724
	-6.4677
	-16.8285
	-16.8247
	-12.3985
	2.95601
	-6.50966
	-11.8963
	-15.5653
	-11.3029
	-17.0768
	-8.83523
	-14.1145
	-9.44923
	5.00334
	-16.6807
	-7.83539
	5.89553
	-12.4846
	-3.48122
	-15.6413
	-7.0235
	-0.949738
	-12.79
	-15.0805
	-4.59262
	-12.8035
	-16.1276
	-16.653
	-7.71018
	-7.30233
	-19.0995
	-3.51879
	-5.17977
	-6.95793
	-19.7364
	-4.21802
	-1.79361
	-2.09313
	-19.9606
	-11.5065
	-9.28411
	-24.1861
	-22.3413
	-22.8467
	-16.1664
	-37.3125
	-22.1632
	-23.728
	-10.4149
	-17.7026
	-26.7861
	-23.205
	-40.2947
	-28.8777
	-28.4958
	-20.3877
	-30.7497
	-10.1451
	-31.5613
	-24.2497
	-27.8306
	-39.8076
	-3.10423
	-19.2233
	-26.6648
	-29.2376
	-17.7479
	-19.3695
	-28.4367
	-17.2947
	-23.4788
	-36.9318
	-15.9206
	-11.686
	-17.482
	-22.1913
	-28.7198
	-29.4279
	-54.6478
	-30.0727
	-43.1099
	-16.0998
	-29.6416
	-14.4929
	-30.4203
	-26.1721
	-33.2665
	-14.6947
	-15.3248
	-24.7067
	-27.837
	-15.7568
	-15.7289
	-19.6477
	-10.4677
	-24.6059
	-35.3985
	-23.8289
	-25.8411
	-6.47434
	-16.6149
	-19.5797
	-22.8308
	-32.7326
	-12.2675
	-16.5362
	-32.8188
	-30.1128
	-24.9475
	-21.0361
	-13.5737
	-8.16098
	-50.7949
	-20.891
	-18.5789
	-35.6681
	-38.4809
	-7.26374
	-12.9831
	-13.4391
	-25.8352
	-13.1896
	-17.0907
	-15.7166
	-22.1007
	-15.2428
	-14.2719
	-26.4252
	-38.8375
	-22.345
	-21.6424
	-9.07811
	-30.81
	-4.34766
	-16.853
	-10.4378
	-20.7715
	-10.2263
	-18.0901
	-16.8449
	-23.074
	-24.836
	-29.4235
	-13.5268
	-17.061
	-13.6696
	-19.5827
	-30.7611
	-19.541
	-14.9586
	-26.4224
	-19.1377
	-15.5129
	-17.2374
	-28.5121
	-18.9135
	-16.5259
	-21.8712
	-9.60754
	-22.1592
	-20.9807
	-20.1149
	-16.0175
	-17.5864
	-8.10396
	-19.5224
	-9.07697
	5.39228
	-10.507
	-6.83979
	-7.29843
	-11.373
	-14.3121
	12.7904
	19.8869
	8.84422
	7.06776
	45.7595
	16.0005
	-19.4527
	-37.6874
	-33.046
	-21.2221
	-24.0176
	-16.4812
	-17.5035
	-45.2181
	-37.5605
	-58.1965
	-30.4851
	-31.0628
	-31.6863
	-47.5944
	-36.2825
	-15.6623
	-66.6225
	-27.462
	-35.4907
	-25.3722
	-22.0673
	-26.6987
	-13.2703
	-21.2547
	-14.6223
	-20.1868
	-20.7444
	-14.1014
	-22.015
	-16.5234
	-16.9485
	-21.8196
	-17.2999
	-32.2761
	-24.5704
	-12.075
	-25.7005
	-13.8765
	-7.58792
	-8.00691
	-10.7475
	-11.3823
	-8.93282
	-13.3332
	-5.09341
	-8.62623
	-6.85028
	-10.4373
	-14.015
	-13.4848
	-10.9659
	-8.83523
	-2.07803
	-11.3368
	-5.19992
	-8.77468
	-5.78393
	-7.98214
	-13.5436
	-30.1829
	-25.1859
	-10.4564
	-11.787
	-1.73983
	-1.90397
	6.89394
	-2.05051
	-3.59719
	-2.96705
	-23.973
	-22.8144
	-5.51528
	16.381
	-7.6269
	0.719069
	-12.3131
	9.46701
	-14.2985
	-11.1476
	3.12006
	-8.24086
	12.8876
	-6.45915
	0.764503
	-10.7244
	-5.43541
	-6.77256
	0.622722
	6.40642
	8.23017
	-7.12006
	7.42492
	21.4704
	1.28205
	6.06293
	-2.87435
	2.21315
	16.2889
	3.851
	6.45439
	-15.1389
	-0.0987645
	-13.986
	11.4766
	0.825531
	13.5971
	4.10064
	-2.40201
	-8.96052
	0.767843
	1.933
	10.6462
	-43.6391
	-12.1327
	-12.759
	-4.15381
	-4.95746
	-8.17257
	-12.1033
	-15.6807
	-2.572
	-1.08743
	4.99712
	0.91713
	-7.35285
	-1.59666
	-14.2057
	-5.70496
	12.3403
	1.47681
	-6.31969
	33.368
	27.1667
	-7.20748
	-8.18845
	37.0669
	44.0621
	27.2953
	-16.8653
	-30.0634
	-28.601
	-1.09026
	-3.1962
	-39.2364
	-32.7644
	-35.037
	-32.9212
	-20.2443
	-23.5042
	-25.3788
	-21.4986
	-23.9029
	-27.2694
	-34.4682
	-24.7856
	3.76671
	-42.5655
	-43.4006
	-29.87
	-45.7842
	-27.1565
	-26.8591
	-36.7471
	-36.7813
	-10.5604
	-22.1614
	-26.0843
	-44.4412
	-22.3465
	-22.3633
	-32.1468
	-55.5922
	-22.8594
	-37.0681
	-25.0904
	-37.9189
	-19.567
	-26.2858
	-32.3217
	-48.3315
	-27.0607
	-27.0682
	-29.1603
	-39.7927
	-30.6534
	-31.7711
	-26.4145
	-32.1003
	-26.0274
	-42.5516
	-15.8998
	-34.0157
	-47.9293
	-22.8285
	-22.8319
	-51.5319
	-47.5864
	-27.4031
	-49.953
	-13.8636
	-27.1794
	-40.8571
	-22.4926
	-45.0393
	-28.4848
	-4.41609
	-17.4694
	-34.5107
	-32.9776
	-31.4968
	-49.0495
	-36.842
	-31.943
	-17.7701
	-27.9362
	-26.7151
	-27.8481
	-50.6056
	-31.4033
	-28.3179
	-30.0767
	-55.1532
	-24.1538
	-39.3368
	-21.5351
	-49.9949
	-35.5173
	-48.3401
	-25.6307
	-27.5046
	-40.5161
	-9.01813
	-54.2176
	-30.7723
	-21.5413
	-41.2801
	-32.1071
	-40.5824
	-43.4334
	-43.9135
	-31.6078
	-32.4458
	-27.126
	-57.0186
	-31.132
	-18.7637
	-12.3657
	-41.5194
	-42.7099
	-36.2715
	-26.3204
	-48.2092
	17.5609
	-34.9812
	-33.6945
	-13.9528
	-42.8104
	-26.6084
	-10.7913
	-37.972
	-31.4834
	-34.5294
	-51.9909
	-29.0388
	-15.2198
	-10.0167
	-28.7682
	-23.1041
	-41.5949
	-27.3086
	-14.1507
	-18.5267
	-23.0619
	-54.957
	-8.97431
	-34.9134
	-40.2342
	-7.6919
	-11.8602
	-20.5343
	-21.9416
	-18.0806
	-46.3996
	-34.9725
	-9.8819
	-51.3284
	-24.4567
	-40.7909
	-30.1199
	-38.3202
	-14.8946
	8.31973
	-30.5713
	-35.0459
	-34.3907
	-34.7819
	-35.149
	-24.4234
	-10.7237
	-8.714
	-38.7159
	-44.492
	-31.3568
	-32.1624
	-25.9976
	-23.8159
	-24.3825
	-33.2529
	-26.9313
	-33.3943
	-46.712
	-14.4425
	-29.1381
	-22.231
	-30.8554
	-12.4232
	-46.8246
	-12.1974
	-46.2645
	-27.9041
	-27.7806
	-49.7345
	-10.8565
	-41.1409
	-12.0595
	-27.231
	-32.2188
	-21.46
	-33.5035
	-16.1357
	-41.4645
	9.2793
	10.0909
	-8.50288
	9.00069
	-28.6133
	-43.9151
	4.78197
	-35.6268
	-7.72531
	-36.2092
	-22.6983
	-31.7765
	15.5274
	-36.7309
	-24.6381
	-2.97994
	-15.9906
	-12.0765
	-46.7516
	-17.3806
	-39.0067
	-24.7168
	-18.91
	-13.8261
	-3.94067
	-8.70112
	-31.2414
	-5.3108
	-4.04191
	-21.227
	-7.96104
	-12.6897
	4.45253
	-30.5444
	-1.01796
	2.02954
	-18.4514
	0.44931
	-26.9858
	22.7803
	-3.33496
	8.01155
	-10.713
	-4.20736
	-18.7657
	-42.6874
	-19.1424
	-27.8009
	-25.1659
	-19.204
	7.15861
	-20.6909
	-13.8334
	9.88422
	-31.4322
	-31.3855
	16.0202
	-40.5898
	-6.17817
	-35.5028
	26.5219
	-18.4074
	-37.4947
	-27.3125
	-27.2089
	-14.5326
	-10.6504
	-34.8072
	-14.99
	-6.85754
	-29.4518
	-17.802
	-28.8011
	-41.7089
	-30.9352
	-14.0621
	-20.3442
	-24.5077
	-16.7225
	-34.5632
	6.63297
	4.10572
	-27.7168
	-33.7397
	30.7831
	-25.7037
	-8.78764
	-28.5923
	-33.93
	-43.1352
	-6.82403
	-26.7895
	-6.4994
	-23.9521
	-6.97836
	-14.8105
	-36.13
	6.34218
	17.3541
	-37.1952
	-31.2592
	-5.59481
	-26.8583
	-2.99116
	-24.6704
	-38.8741
	-30.7666
	10.4455
	-36.8421
	-37.2224
	-16.3909
	-5.40324
	-30.7912
	-35.0058
	-34.804
	-27.1911
	-17.4838
	-24.0142
	-34.8282
	-51.549
	-17.6168
	11.9475
	-20.7972
	-26.5678
	-22.1513
	-24.7069
	-15.954
	-29.0897
	-22.0203
	-31.7992
	-17.4631
	-33.241
	-25.7365
	-32.9465
	-33.4117
	-27.9317
	-29.1728
	-33.1177
	-13.9011
	-28.1739
	-9.62714
	-39.6004
	-19.9566
	-44.2888
	-27.6674
	-28.672
	-35.4631
	-34.0672
	-4.1739
	-9.05077
	-0.829458
	-21.9674
	-21.6617
	-26.6099
	-16.1311
	-25.5976
	-35.8606
	-30.6937
	-23.4537
	-34.4357
	-27.1238
	-5.98613
	-42.6277
	-40.4786
	-35.0485
	-20.562
	-14.2681
	-2.6267
	-16.67
	-10.465
	-26.0631
	-20.7735
	-28.8047
	18.887
	-31.1812
	-24.5369
	-25.929
	-24.3071
	20.1624
	-23.4706
	-18.0365
	-45.1997
	-25.1089
	14.1444
	-25.5564
	-3.8187
	-22.6717
	2.37079
	1.89599
	16.6156
	-34.7604
	-23.2106
	-6.36016
	-25.4168
	-36.0411
	8.87707
	-15.1882
	-11.8391
	-30.8073
	34.4251
	-15.226
	-22.711
	-14.2159
	-29.1569
	-25.7002
	-4.46754
	-11.7428
	-34.0405
	-33.6935
	-5.47854
	-27.1506
	20.1093
	-7.50908
	-36.907
[truncated: 1,897 more rows]
