# Supplementary material for: Left–right-alternating theta sweeps in entorhinal–hippocampal maps of space
Source: Nature. 2025 Feb 3;639(8056):995–1005. doi: 10.1038/s41586-024-08527-1 (PMC11946909; doi:10.1038/s41586-024-08527-1)
Supplement: Supplementary file 19 — Source Data Extended Data Fig. 7 [file 41586_2024_8527_MOESM19_ESM.xlsx]

## Sheet: a
Row	id_id	id_conjunctive	id_gridBursty	id_gridNonbursty	conjunctive_id	conjunctive_conjunctive	conjunctive_gridBursty	conjunctive_gridNonbursty	gridBursty_id	gridBursty_conjunctive	gridBursty_gridBursty	gridBursty_gridNonbursty	gridNonbursty_id	gridNonbursty_conjunctive	gridNonbursty_gridBursty	gridNonbursty_gridNonbursty
Rat_1	0.258903	0.110763	0.507872	0	0.447869	0.181225	0.866009	0.192678	0.0798085	0.0481174	0.126467	0.0919305	0	0	0.0612996	0.56101
Rat_2	0.516573	1.00503	0.15015	0	0	0	1.32827	0	0.0214546	0.189753	0.221712	0	0	0	0	0
Rat_3	0.0333111	0	0		0	0	0		0.148148	0	0
Rat_4	0	0.703518	0	0	0.100503	0.264609	1.84502	0	0	0	0	0	0	0.0161394	0	0.133851
Rat_5	0.243309	0.0289687		0	0.14476	0.147275		0					0	0		0
Rat_6	0.20541	0.0892857	0.0549954	0	0.0893655	0	0	0	0.0183352	0	0.583431	0.0327332	0	0	0.0327225	0.191658
Rat_7	0.233173	0.423729	0.111193	0	0	0	0	0	0.0370508	0	0.577478	0	0	0	0	0.0919963
Rat_8	0.508044	0	0.0413479	0	0	0	0	0	0	0	0.185967	0	0	0	0.15748	0
Rat_9	0.0916003	0	0	0	0	0	0	0	0	0	0.343721	0	0	0	0	0
Rat_10	0.316429	0.104254	0.153061	0	0.250162	0.168915	0.0564016	0	0.204082	0.282008	0	0	0	0	0	0
Rat_11	0.318702	0.405405	0.118231	0	0.540541	0	0	0	0.0236463	0	0.216826	0	0	0	0	0
Rat_12	0.231465	0.544747	0.24677	0	0.466926	0.862069	0.571102	0	0.033877	0	0.192083	0	0	0	0	0
Rat_13	0.109369	0.0479157	0.326409	0	0.239464	0	0.665054	0	0.044517	0.181269	0.638064	0	0	0	0.145773	0
Rat_14	0.16884	0.0744456	0.244818	0.011012	0.176298	0.139958	0.600601	0.0124301	0.0326442	0.132164	0.140105	0.0686106	0.00550509	0.0248571	0.0343171	0.0340716
Rat_15	0.196587	0.323415	0.15595	0.0180245	0.194175	0.103627	0.357782	0	0.018004	0.0298597	0.159713	0	0	0	0	0.0805802
Rat_16	0.0498504	0	0	0	0	0	0	0	0	1.25	0	0	0	0	0	0.138122
Mean	0.216496	0.110314	0.230576	0.00536673	0.246649	0.165445	0.644661	0.0110589	0.0379496	0.0916203	0.165194	0.043638	0.00178907	0.0165874	0.0400073	0.148646
Err	0.00813335	0.00918779	0.0149603	0.0030984	0.0137282	0.0144985	0.0475009	0.00781938	0.00607564	0.01796	0.00879759	0.0125944	0.00178905	0.00957595	0.0120602	0.0229196

## Sheet: e_1
x	y
2.8293	-2.9114
1.69767	0.53986
-2.34956	-2.89111
-3.00448	-2.89111
-1.80984	-2.89111
-1.06273	0.155705
-1.22595	0.155705
2.8293	2.37771
-2.80262	2.27287
-2.86208	2.27287
2.76135	2.27287
-0.746257	-1.18142
1.3498	0.339351
-0.0376733	0.339351
0.741412	0.339351
2.8293	3.06337
2.77584	1.00299
1.53272	1.00299
2.8293	2.77584
-0.701612	2.77584
-3.12739	0.217049
2.82411	2.29353
0.553984	-0.496579
2.79435	2.38986
2.79435	-2.11488
-0.793135	-2.11488
1.34326	-1.33528
2.24105	2.75216
-2.86208	2.75216
-2.49417	2.75216
2.24105	0.844531
-0.540853	0.844531
-2.87873	-2.54925
-2.36543	-1.82899
-0.812112	-1.82899
-2.80262	-2.34303
3.05642	-2.34303
-2.32771	-2.34303
-2.49417	-2.41244
2.89083	1.74905
-3.00309	1.14759
0.899137	1.46662
-2.55498	1.46662
1.07367	1.46662
2.82411	-0.0993463
-1.29001	-1.55987
0.886996	-1.61031
0.146466	0.899137
2.79435	0.899137
2.82411	0.899137
1.43048	0.899137
1.5236	0.899137
3.05642	0.899137
2.24105	0.308533
-0.916801	0.308533
0.568366	0.308533
-1.05308	0.553984
1.46662	0.553984
-1.83045	0.553984
0.0278852	0.553984
1.69767	0.553984
-0.37967	0.553984
-0.793135	0.553984
1.5236	0.553984
1.77197	0.724285
1.61918	-2.54968
-0.674599	0.47188
-1.05308	-2.90557
-1.21424	-2.90557
-1.37955	-2.90557
-2.50576	-2.90557
2.98223	-2.90557
-1.99255	-2.90557
-2.91134	-2.90557
-1.75184	-2.90557
1.34326	-2.90557
-1.74445	-2.90557
-1.90808	-2.90557
-1.61031	-2.90557
-2.02711	-2.90557
-2.80262	-2.90557
-1.22611	-2.90557
-1.79216	-2.90557
-2.54968	-2.90557
-3.00448	-2.90557
-0.572651	-2.90557
-3.00309	-2.90557
1.43048	-2.90557
-2.98892	-2.90557
-0.540853	-2.90557
-2.39769	-2.90557
0.0215587	-2.90557
2.74201	-2.90557
-2.04405	-2.90557
2.01548	-2.90557
2.47382	-3.01685
-1.6634	-2.36543
1.77197	2.82411
0.0215587	2.79387
1.77197	1.53272
-1.6634	-2.55498
-2.90557	0.146141
-1.00034	2.74201
2.89675	2.74201
2.24105	1.29262
-0.701612	-0.674599
0.89283	-0.674599
-1.08954	-2.34576
0.171644	-2.34576
1.77197	0.976745
-2.97272	2.89083
-0.496354	0.818743
0.339351	0.818743
1.04011	-0.158523
0.155705	-0.158523
0.603965	-0.158523
0.961187	-0.158523
-0.39267	-0.158523
-2.61522	-1.60624
2.77584	2.47561
2.75216	2.47561
-1.21424	2.47561
1.7475	2.47561
-2.90557	3.13607
-2.01151	-3.12334
-2.46325	-3.12334
-2.80262	-3.12334
2.79435	2.25253
-0.687916	-2.50085
2.42921	-2.38174
-1.06273	-0.409315
-1.22611	-0.409315
-0.154829	-2.93849
2.90118	1.10941
-0.154829	0.208319
2.72529	2.16258
-2.04419	-2.07673
3.03577	2.55763
2.72529	2.55763
3.01396	2.55763
-2.06685	-2.71419
0.231937	-2.8382
1.64785	-0.0274807
1.52221	2.29649
1.52221	1.48355
-1.48001	-1.79777
0.190527	1.15782
-0.146339	0.265498
0.0828261	1.38362
1.37214	0.0828261
-2.84803	-2.02182
-2.06412	-2.02182
2.25621	-2.84803
-2.06412	-1.95814
2.23193	-2.63185
1.15801	0.366859
0.85958	0.292832
-0.759456	-0.271657
-2.10484	-1.87872
2.89333	0.93453
-1.67574	-0.25509
-2.72672	-2.50267
-2.10484	-0.759456
-3.13589	1.67861
-1.43545	-1.67574
0.93453	1.66016
-0.177149	-1.43545
1.4571	1.22062
-1.43545	-2.9372
2.15734	2.08183
-0.801353	0.23311
-0.743595	2.30461
-0.737753	-1.64007
-0.416352	-0.173011
0.342152	-1.15939
0.224659	-0.407253
0.602664	-0.407253
2.04654	1.09773
-0.754823	-0.737753
-1.15939	-0.737753
-1.10464	-0.737753
-2.66717	0.0240828
1.5682	0.0973852
-2.30442	-2.71714
-2.8389	-2.71714
-2.30442	-0.969024
0.819962	-0.758159
-2.00262	-3.04946
2.77524	-3.04946
0.602664	-0.54357
-1.04671	-0.54357
3.07045	-2.8389
2.15734	2.90816
-0.54357	0.957891
-0.715109	-0.915421
1.81066	-0.915421
2.14299	1.98746
0.517954	0.819962
0.517954	0.156321
-1.04671	0.111943
1.68817	-2.79829
-0.839066	-0.675806
-2.30695	-2.14217
-2.66717	-2.14217
-2.4656	-2.14217
-1.68489	-1.25154
-0.64874	-0.398374
2.77524	1.95985
-1.67233	-1.81811
-1.01968	-1.81811
-2.69419	-2.03126
-1.01968	-2.03126
-2.8724	-2.97396
-2.82686	-2.97396
1.33975	0.574066
3.12073	0.574066
0.629817	1.17981
0.766824	0.121852
3.06632	2.28136
-3.02968	-2.36088
1.0156	-0.213912
-0.752821	3.10759
-0.0386386	0.766824
-1.35935	-0.711965
-1.31694	-1.00843
1.4872	-1.00843
1.3902	1.24365
1.4872	0.790958
-2.67496	-3.1359
1.87394	2.84039
-2.10033	-1.42183
1.51111	1.36313
1.31702	1.36313
0.14654	-0.276987
0.237045	0.181391
2.3777	-0.85962
-1.96159	-0.85962
-1.49152	-1.65357
2.30613	0.237045
2.84999	2.77163
1.31702	1.53522
0.237045	0.874345
0.237045	0.782082
-2.36175	-2.08552
2.0238	2.47771
-0.536393	-0.688525
-0.846096	-0.688525
0.593779	2.59803
-0.727916	0.134292
-2.77055	-2.24533
2.56829	1.6705
-2.88893	-2.15587
1.69129	-2.88893
-2.80963	0.78932
-2.97023	-2.27677
2.07204	-2.97023
-2.27677	0.723706
0.89575	0.723706
0.302704	1.1257
-1.17434	-2.14782
-1.30322	-2.14782
-2.37987	1.96858
-1.34049	2.34043
1.96858	2.6402
0.570731	-0.181883
1.75808	2.52145
-2.14782	-2.87589
-2.25101	-2.87589
-2.93244	-2.98519
1.56521	-1.77802
-0.792185	-1.77802
-0.638687	-1.77802
-1.31139	-1.77802
-1.31101	-1.77802
0.96099	-1.77802
2.33585	-1.77802
0.978565	1.56521
1.45748	1.56521
1.98119	1.56521
0.81668	1.56521
2.26656	0.942808
1.21045	0.942808
1.48792	1.95002
1.75808	0.625401
0.952556	0.625401
1.21045	0.625401
-3.02254	-2.84768
-2.79675	-2.84768
2.65975	3.05184
-1.30322	-2.86282
0.96099	0.648198
-0.181883	-1.06795
1.75059	1.74205
2.52145	1.59268
2.30108	1.59268
0.772188	1.44701
1.95002	1.75059
2.72973	1.75059
0.176506	0.348757
-0.0277915	0.348757
-0.0635915	-0.0389935
-0.449817	-0.0389935
0.772188	1.34013
2.99299	-2.7768
-2.2987	-2.14915
-1.80202	-2.14915
-1.64836	0.681742
1.97546	0.681742
0.176506	-0.744601
-0.0277915	-1.34021
1.30253	-1.34021
-1.29145	-1.64836
-1.80202	-2.23164
2.61696	-2.65059
1.41394	0.694179
1.69718	2.50925
-1.79748	-2.64131
-2.35464	-2.64131
2.61696	2.07297
1.84514	2.07297
1.66853	0.0756099
-1.2529	-2.04195
-0.0277915	1.10273
0.819676	2.91371
0.819676	1.75808
0.0756099	1.48792
-1.29145	1.48792
-0.320822	-0.240813
2.72973	-1.31139
-0.465242	-1.31101
1.037	0.810599
1.03882	0.810599
2.30108	-2.79675
-0.127122	-2.79675
-1.45313	-1.79748
2.91998	1.48343
-0.832909	-1.30322
-1.29145	-1.30322
-0.984718	1.52008
-2.35464	-2.41496
1.59401	0.686816
-0.0635915	-0.689491
-1.29145	-0.678537
2.88916	1.98032
2.88916	1.97546
0.550894	0.987826
2.65916	1.30253
0.550894	-0.0635915
-2.38399	-1.70904
-1.29145	-1.70904
2.91466	1.961
2.99299	2.38411
1.34945	2.38411
-1.08389	-1.75868
1.98119	1.35814
2.38411	0.166194
1.59401	1.57211
-1.18308	-0.0740182
2.38411	0.464931
0.0155622	0.353165
1.45434	0.459266
-1.64836	2.77907
2.61696	2.77907
-2.77759	2.75534
2.26689	0.879656
1.10176	0.879656
1.22731	1.61067
1.52008	1.61067
-0.936304	-0.29726
-0.822291	-0.0666361
1.59268	1.0969
1.10273	1.0969
1.48343	1.0969
-1.17434	-0.825632
-0.753543	-1.77545
-2.8724	-1.77545
-2.92811	-1.77545
1.59268	2.03918
2.61696	2.03918
2.26656	2.03918
1.59401	1.69718
1.21045	1.69718
2.88916	-3.05114
-2.23164	1.48213
-0.23161	1.48213
1.59401	1.48213
0.694179	0.185643
1.10176	0.185643
1.45434	-2.84727
1.34945	1.18858
-0.563078	-0.694454
2.66819	2.18144
2.26689	1.67825
-2.8724	-1.08389
-0.984718	-1.17886
-1.866	-1.17886
0.841289	-2.48712
2.35084	1.43296
1.59401	1.43296
-0.0766576	1.43296
1.21045	1.43296
0.997072	0.00142466
-2.32854	2.72631
2.26689	2.72631
1.48343	0.854618
-1.30322	-1.34049
-0.0389935	-0.822291
-0.638687	-0.822291
-2.04492	-0.822291
-0.937313	-0.822291
-2.99441	2.78613
-1.60716	-1.93456
-3.04609	2.98515
-2.52153	2.98515
2.34534	-3.13724
-1.65187	-3.13724
1.62327	-3.13724
2.54936	-3.13724
-1.84992	-3.13724
-0.703425	-2.77382
-3.04609	2.80478
-2.77382	-2.67088
2.76462	-2.67088
-2.48932	-2.67088
-1.9498	-1.57089
-1.65187	-2.73852
-2.4069	-1.9498
-0.821503	-1.22898
3.0756	2.13765
-1.9498	-2.0623
-1.46885	-1.84992
1.62327	-2.93395
1.84105	1.84951
0.867905	1.84951
1.32543	1.84951
-0.451416	-0.65182
2.63379	2.0337
1.32543	0.998606
-0.394615	-0.923645
-0.367448	-0.923645
-1.11591	-0.923645
-1.90069	-0.923645
2.10359	-0.923645
-0.207459	-0.923645
2.68706	-0.923645
-0.107058	-1.22122
2.96389	-2.7526
-0.394615	-0.539773
0.0610563	-0.451416
-1.08919	-2.72744
-2.45258	0.32688
1.48615	0.32688
1.57302	-2.77153
0.709259	-2.77153
-2.73326	3.07019
1.57302	1.22931
-1.42167	-1.64267
1.84105	2.62972
-1.92806	-2.40357
-3.08387	-2.93699
-0.533686	1.32543
-1.42167	-1.4776
-1.08919	-2.23936
1.90751	-2.57636
-3.00675	-1.53934
-2.59794	-2.72662
0.516701	-0.0819242
0.81034	0.317468
-1.22837	0.317468
-0.328503	-0.856955
-1.32012	-2.63747
3.12812	2.98988
2.39992	-3.00675
3.03465	-1.38893
-2.69694	-1.38893
1.6054	2.14034
-0.328135	2.14034
1.52992	2.14034
-2.71564	2.14034
0.0723087	0.0330132
2.55491	2.68075
-2.57926	3.03465
1.79485	3.03465
-2.96359	2.66456
1.56139	0.347992
1.30195	-1.27942
-1.69172	2.94509
-0.101223	-1.32292
0.0755466	-1.32292
0.55207	-1.32292
-1.29928	-1.32292
-1.619	-1.32292
2.33951	-0.104409
1.70916	-0.104409
-0.531343	-0.104409
-1.31054	-0.990361
-2.83519	-0.466837
2.84831	-1.22616
-2.96544	-1.22616
-2.97294	-1.22616
0.284463	-1.22616
-0.137126	-1.22616
2.6276	-1.22616
2.55491	2.56609
2.34641	-2.72736
-1.9526	-2.41479
-2.11168	-2.41479
-0.988262	-2.41479
-2.22097	-2.41479
0.538047	-2.41479
1.45329	-0.669447
-1.0171	-0.669447
-1.9526	-2.03885
1.52992	0.746599
1.87566	0.181882
2.73505	-3.09303
1.60475	-3.09303
0.745656	-3.09303
-1.87412	-3.09303
-1.82819	-2.2766
-1.99886	-2.2766
-0.101326	0.0774293
-1.69428	0.0774293
0.0129272	0.0774293
-1.36273	-2.98686
2.92485	-2.98686
-1.25904	-1.39196
-2.7237	-1.39196
2.55491	0.261083
-0.345996	0.261083
0.347992	0.620424
2.49298	2.38601
-1.29928	-2.67287
2.29031	2.44832
-0.743825	-3.08415
1.52992	-3.08415
1.30195	0.472034
2.71637	2.48306
1.83749	-2.33512
-2.11168	-2.33512
-2.8567	-2.33512
-2.57926	-2.33512
-0.447921	-2.33512
-2.83519	-2.33512
-2.21334	-2.33512
-1.97298	-0.714929
-0.328135	-0.714929
-1.39196	-0.724043
-1.99886	-0.724043
-2.71564	1.72456
-2.00587	0.269578
-0.285768	-1.97298
-1.69172	-0.691731
-1.619	-0.691731
-2.71564	2.31831
-2.37138	0.071307
-0.101223	-0.757977
-2.55447	-0.757977
0.351924	-0.757977
0.102529	-2.57895
1.67617	2.09432
-0.652214	-0.0905898
0.320394	-0.369495
1.08325	0.475058
-0.0658347	0.475058
2.04531	0.839462
0.538047	0.839462
-0.575715	-0.895701
-0.00559558	-2.15433
-0.369495	-0.768897
-1.69428	-0.768897
2.33951	0.10836
0.647633	0.10836
2.16489	2.69166
-2.68103	-2.87289
-2.98921	-2.97294
-2.22097	-2.97294
1.4167	1.70916
0.37844	-0.115533
-0.607655	-0.115533
2.66857	2.86236
1.03224	-0.37807
-0.285768	-0.37807
1.76475	1.56521
2.04049	1.56521
-1.29928	-2.49377
2.05386	2.94932
-0.561179	-1.41077
-2.55447	2.73728
2.43646	2.73728
-0.00559558	2.73728
1.56521	0.55207
-1.96576	0.293521
-2.03885	1.94228
-0.104409	0.224525
2.50234	2.28876
-1.69428	0.310713
2.05386	0.310713
0.741901	0.102529
-0.913334	0.102529
0.501204	0.102529
-0.137126	0.102529
-0.366631	-1.97896
-0.285768	-0.351562
-0.137126	-3.00909
0.672751	1.33966
-0.913334	1.33966
-1.82819	-2.43433
-1.619	-2.43433
-1.0171	-1.85172
1.75908	1.62411
2.43646	1.62411
-2.21686	-1.74407
0.320394	-0.91951
0.986524	2.06766
2.43582	2.32661
-2.15433	-0.988262
-2.96069	2.55491
1.9922	-0.761743
0.349899	-0.761743
1.52987	1.35765
1.97546	1.91609
-2.71564	1.91609
2.43503	1.91609
-2.96069	1.91609
-3.09303	-1.69428
0.310713	2.22824
1.27957	2.05386
1.30195	2.05386
2.74671	1.27957
2.55216	1.27957
0.063174	0.599016
1.38827	0.2111
1.79626	-2.54863
0.349899	-0.328135
-0.607655	-0.328135
2.31831	1.4167
2.41604	1.52992
-2.83519	-2.91246
0.538047	-2.91246
1.36814	2.55216
-0.285768	-1.82112
2.66572	0.320394
-1.85958	-1.30373
-0.91951	-0.427695
-0.427695	-2.7237
0.349899	2.6276
2.31831	2.20636
0.349899	0.063174
0.719389	-0.345996
0.349899	-0.345996
-0.0658347	1.08325
2.04049	0.986524
-2.93171	2.58755
-3.00445	1.84209
1.64638	1.21519
1.00772	2.89515
1.00772	-1.66918
0.745656	-1.70872
2.47488	-1.70872
1.83103	-1.70872
1.94269	-1.70872
0.235972	-0.383586
-0.322312	-0.278084
2.59971	2.06116
2.67489	2.06116
2.08563	-1.44167
-2.63683	-2.16921
-0.322312	-0.884197
-1.73943	-0.484082
-1.72971	-1.89299
2.08563	0.118324
0.441364	-0.474543
0.377778	0.124669
2.59971	1.38602
-3.01265	1.48058
2.53657	1.48058
0.311712	1.48058
2.19445	1.48058
1.63292	1.48058
2.43788	1.48058
1.38602	1.48058
0.477472	1.48058
3.1061	1.48058
2.08563	1.48058
2.31172	1.48058
2.95404	1.48058
2.43788	-2.99833
-1.72971	-2.52168
1.63292	-0.232589
0.477472	-0.232589
0.377778	0.604515
0.599805	0.604515
-2.86305	-3.03474
0.19656	0.470336
-1.53861	2.22412
0.676438	-2.28274
-0.431308	0.599805
2.86542	3.12757
-2.60925	3.12757
-3.01265	-1.73943
-2.49383	-2.61433
-0.940492	0.905122
1.03951	0.780818
0.690875	0.780818
-2.86078	-1.48635
-3.01773	-1.2299

## Sheet: e_2
x	y
-2.29975	-2.89111
0.662408	-2.51791
-0.931032	2.77796
-3.13357	2.77796
-1.35356	2.27287
-2.13793	-1.18142
-1.95444	-2.94278
-0.80005	-1.83437
2.7382	-1.21424
-1.70941	-1.37955
-1.70941	-2.06591
1.80338	-2.41244
-0.80005	-2.41244
2.68594	1.7475
1.50748	-0.338252
0.283313	1.21756
-2.36226	-1.90808
-2.35005	-1.90808
-0.80005	-1.7681
1.49863	0.899137
-2.36226	0.308533
1.53103	0.553984
0.283313	-0.547829
-2.35005	-2.50083
-3.08102	-2.54968
2.57645	-2.54968
-3.08102	-2.58655
0.643752	0.236096
2.26514	-2.34956
-2.35005	-2.34956
3.0873	2.8293
2.7382	2.8293
2.70053	2.8293
-3.09382	-1.32185
-1.35356	-3.00448
2.50465	-3.00309
1.07574	-2.90557
-2.13793	-2.90557
1.1078	-2.90557
1.50748	-2.90557
-2.29975	-2.90557
-1.95444	-2.90557
2.89883	-2.90557
1.69751	0.146466
2.60429	2.79435
0.332972	1.36494
1.5067	1.36494
1.56798	1.36494
-0.556333	-0.746257
2.70053	-0.746257
2.58329	-3.01685
2.2528	-3.01685
2.70053	-3.01685
0.283313	-2.36543
2.57645	2.82411
0.332972	1.43048
-0.712736	-0.793135
-1.1233	-0.793135
3.07346	-2.98892
2.80231	-2.98892
1.47677	1.5236
-0.931032	-2.55498
3.0513	-2.55498
-1.35356	-0.524678
-0.140279	-0.524678
2.70053	-0.524678
1.5067	-0.524678
0.315598	-0.524678
0.283313	-2.33375
2.66381	-2.33375
-1.95444	-2.32771
-3.08102	-2.86208
-2.84028	-0.540853
0.350633	-0.300512
-3.13357	-3.00778
-3.09382	2.39473
-1.55273	-2.39769
2.68594	-3.12739
-0.866466	-0.0722128
-0.362299	-0.0722128
-1.70941	2.60813
2.2528	-0.916801
2.68594	2.11275
-1.35356	-2.34576
0.643752	-2.88515
-2.35005	0.976745
1.47677	1.35102
1.5067	-1.6634
1.50748	2.47561
1.07574	-0.409315
-0.938301	-1.05928
0.527852	0.863786
-3.07085	-1.23581
-0.670522	1.88054
2.28009	1.5979
-1.59586	-0.918643
-1.07778	-1.10334
0.238211	0.92902
2.69241	-3.09506
-0.0300735	0.241396
-2.04156	-2.14782
-1.40099	-2.14782
-1.69986	-2.14782
3.03896	2.34043
-0.75379	-1.19437
-0.75379	-1.77802
-2.04156	-1.77802
-0.119661	1.95002
-1.40099	-2.86282
-2.65324	-2.77759
0.586223	0.648198
1.11749	0.648198
1.11749	-0.753543
1.17879	-0.753543
2.45173	1.59268
1.70454	0.348757
-1.96835	-1.97663
-1.85231	-1.97663
-1.625	-1.97663
1.77678	0.681742
-1.21314	-1.27595
-1.88311	-1.17434
-1.40099	-1.17434
-0.728772	-1.34021
-2.05429	-1.34021
-0.472213	-1.34021
-1.55003	-1.34021
-1.88311	-2.65059
1.86223	-2.65059
1.77678	2.50925
2.45173	3.03535
-2.04156	-2.32425
0.309375	-2.32425
-1.85231	-2.64131
1.99804	-2.64131
1.27583	-0.860159
1.4425	2.07297
1.31399	0.0756099
-0.472213	-2.04195
-1.13298	-0.638687
-2.04156	1.75808
1.4425	1.75808
-2.46586	-1.31101
1.77678	-1.31101
2.42888	-3.02254
-1.1607	-0.760172
1.95756	1.27424
1.16341	1.27424
-0.77225	-0.984718
-1.27525	-0.984718
2.52798	2.26689
-1.71816	2.26689
1.4425	2.26689
1.52777	2.26689
2.69118	2.26689
-2.21614	2.26689
1.35184	2.26689
0.502917	-0.0766576
0.711294	-0.0766576
1.27583	1.48343
-0.119661	0.0155622
0.29838	0.0155622
0.262151	0.978565
-1.85231	1.52008
2.71656	1.52008
1.52777	1.52008
1.11749	1.64101
1.32171	1.64101
-1.45363	-2.37987
-2.28704	-2.37987
1.70454	0.686816
-0.998542	-0.689491
-0.26332	-2.1875
2.80183	1.98032
-1.20404	-1.866
-1.27525	-1.866
0.851109	1.84514
2.42888	1.84514
-0.346159	1.037
0.0965437	1.037
0.711294	0.987826
0.951003	0.987826
0.922429	-0.0277915
-1.625	-0.0277915
0.502917	1.41394
1.99211	1.41394
0.445218	1.30253
1.99211	1.30253
0.474275	1.30253
0.879731	1.30253
-1.81801	-0.465242
-0.785461	-0.465242
-0.728772	-2.2987
-3.05011	-2.2987
1.45447	-2.2987
0.651375	0.0383405
1.53287	-1.29145
2.69118	0.819676
-2.37109	0.819676
-0.302774	-1.46645
2.69118	2.65916
2.03601	2.75534
-1.55255	-2.26841
-0.841615	-1.77545
2.95431	0.185643
0.363503	-1.94702
1.77678	-1.08389
1.52777	0.546296
-2.7405	2.54056
-1.76847	1.73988
-1.56872	-1.60716
-1.58172	-2.73852
1.47521	1.84951
2.06384	1.84951
2.09214	1.84951
-2.26621	-2.72625
0.674046	-0.533686
0.674046	0.623237
-1.90534	-1.1313
-1.90534	-1.7162
-2.847	-3.08373
-0.403275	1.12309
-1.24403	2.33486
2.40008	-1.32292
-1.72687	-1.8961
2.54351	-3.09303
-1.04161	-0.998044
-2.5423	0.0774293
-2.23366	-2.64787
-3.02945	2.38601
-2.33502	-2.33512
-1.27606	-0.714929
-1.27606	-0.691731
-1.27606	-0.101223
1.74242	0.839462
-0.461828	-2.15433
1.74242	-2.98921
-0.714066	0.304754
-0.73487	0.304754
-1.27606	-2.97294
0.69568	-0.115533
1.67737	1.6054
1.68415	1.72006
-2.68164	-0.576956
1.74012	1.28743
-1.27606	-1.41077
0.939814	0.293521
0.939814	1.60475
-1.69236	-2.11168
-2.30414	-1.97896
-1.65204	-2.8567
2.97859	1.33966
1.21769	1.56139
-2.29119	-1.85172
-3.01842	-1.85172
-0.299792	-0.351683
0.88811	-1.74407
-1.2052	-0.91951
-2.30414	-0.91951
1.68415	2.06766
-2.53665	-0.988262
2.97859	2.55491
3.0779	2.55491
-1.21399	-1.21394
-1.03946	-1.69428
-1.54782	-2.03397
-0.354146	0.646731
2.85785	2.74671
-2.90727	2.74251
-2.68164	-1.69172
0.888844	1.35782
-2.24867	-2.83519
0.575111	0.2111
0.0982258	0.2111
0.0215474	1.4167
-0.687037	1.4167
-1.39306	1.83103
-0.143015	0.37844
-0.63697	0.37844
-2.57252	2.92485
3.0779	2.43646
2.69605	-1.82112
0.731727	1.79485
-2.45116	-1.67666
-1.91304	-1.99886
-2.34164	2.9724
-1.04071	-1.55294
0.160676	-0.427695
-2.34164	-2.7237
-2.34164	-3.07017
-2.24867	-1.619
-2.35283	1.30195
2.97859	2.34641
-1.54782	-1.08426
-0.63697	-1.08426
-1.39977	-0.561179
0.731727	-0.561179
1.89	0.0129272
-2.24867	-2.00587
1.67737	1.24114
-1.39977	-2.18529
-0.1597	2.19241
3.0851	-2.21334
-1.65216	1.84209
2.07578	1.84209
-2.5894	-2.62009
-2.71139	-2.62009
-2.57252	-2.62009
-0.73487	-0.285768
2.68171	2.71637
-2.79769	-2.96069
-2.45116	-3.0052
1.49045	2.16489
-1.74187	1.84875
-0.169832	1.15523
0.544857	1.48058
2.33147	1.48058
1.3316	1.48058
0.563038	0.604515
1.97223	0.604515
1.3316	0.604515
-2.71606	2.70959

## Sheet: e_3
x	y
-1.95444	2.38648
-0.140279	-0.182753
-3.13357	1.1078
-0.80005	-1.41495
-0.80005	1.50748
3.07346	-2.29975
-1.55273	1.80338
0.315598	1.80338
3.07346	-0.97051
-1.70941	-0.97051
3.07346	2.89457
1.53103	1.9763
-1.70941	-0.269789
-1.44728	2.2528
0.905584	-2.1952
-0.670522	-3.01265
2.84909	-3.01265
2.66877	-3.01265
-3.07469	-2.03706
0.311995	-0.427656
0.311995	-0.688751
2.01608	0.346685
-0.293106	-1.3408
-1.15819	2.01608
1.87369	2.01608
2.73813	2.01608
-0.293106	2.0343
-2.43896	-2.89005
2.0535	2.34982
-0.119661	-1.07017
-0.119661	-0.607973
-1.46508	-0.607973
2.77704	2.34711
-2.94152	2.34711
-2.11626	-0.75379
-1.65386	-0.75379
-0.785461	-0.75379
-1.27525	-0.75379
-1.39745	-0.75379
-1.81801	-2.04156
-0.636877	-2.04156
-2.21671	-2.04156
-1.1607	-2.46586
2.35431	-1.88311
-2.41491	-1.88311
-0.982363	-1.88311
1.31399	2.79168
-2.17021	2.79168
-1.17798	-3.12933
-2.24636	-1.40099
0.922429	0.276378
-0.837432	0.276378
1.56112	1.70454
1.69002	1.70454
1.56112	1.77678
2.21423	1.77678
-0.143838	1.77678
1.45447	1.77678
-1.39745	-1.85231
2.80183	2.69432
1.88594	2.69432
1.56112	1.95756
-0.969515	1.95756
-1.93073	2.72779
0.843945	0.890267
0.879731	0.890267
-1.71816	2.95431
-2.97785	2.95431
-2.87622	-1.71816
0.894049	0.647957
-0.791185	-1.55003
-0.969515	-1.55003
-0.847832	-1.55003
0.843407	1.21804
1.97203	0.0928463
-1.3516	-0.77225
-1.27525	-0.77225
-0.837432	-0.77225
-2.21671	-1.55255
1.17879	1.32171
-2.22793	1.32171
1.42944	1.52777
-0.241884	0.851109
-2.46586	-1.94025
2.21423	2.42888
-0.302774	0.10166
3.13102	-3.05011
-2.05303	-1.40846
-0.143838	-0.636877
1.61572	2.22902
-1.85231	-1.13298
-0.837432	-1.13298
-1.69986	-2.47972
-1.40846	-2.22793
-2.17021	2.90974
1.17879	-0.120841
2.06384	1.47521
-0.461828	-0.849966
0.213771	-2.34164
-0.630237	0.0215474
-0.0153961	0.0215474
-1.21399	0.0215474
0.939814	0.0215474
1.12322	0.0215474
2.54351	0.0215474
0.353499	0.0215474
0.213771	0.0215474
-0.465644	-0.0153961
1.21769	1.74242
2.68829	1.74242
2.97859	1.74242
-1.39977	-2.33502
2.4098	1.82116
-1.87425	-1.62154
-0.143015	1.48453
1.68227	1.48453
-2.33502	2.54351
-0.869483	-1.91304
2.85785	0.353499
2.68829	1.3826
-2.45116	2.07578
0.515396	1.21769
2.85785	1.71611
-0.396089	-0.538871
1.5476	-0.538871
-1.6939	-2.71139
-0.63697	-1.87425
-2.33502	-0.506027
2.4098	2.86028
-2.71606	2.37639

## Sheet: h
Row	id_id	id_conjunctive	id_grid	conjunctive_id	conjunctive_conjunctive	conjunctive_grid	grid_id	grid_conjunctive	grid_grid
sigma_3.5	0.687153	0.345499	0.500239	0.453065	0.875527	0.996109	0.439633	0.159001	0.211869
sigma_4	0.57324	0.270423	0.389672	0.399613	0.74301	0.835184	0.317927	0.102215	0.150753
sigma_4.5	0.369911	0.165472	0.2552	0.277438	0.444274	0.61111	0.208018	0.0549927	0.0977856
sigma_5	0.216496	0.110314	0.145231	0.165445	0.246649	0.382962	0.139714	0.0245076	0.0590788
sigma_5.5	0.123712	0.0720108	0.0860626	0.0929037	0.117962	0.254629	0.102457	0.0119549	0.0427812
sigma_6	0.0808415	0.0497947	0.0597657	0.0496335	0.0681731	0.160926	0.081034	0.00657521	0.0244464
