# Supplementary material for: Left–right-alternating theta sweeps in entorhinal–hippocampal maps of space
Source: Nature. 2025 Feb 3;639(8056):995–1005. doi: 10.1038/s41586-024-08527-1 (PMC11946909; doi:10.1038/s41586-024-08527-1)
Supplement: Supplementary file 20 — Source Data Extended Data Fig. 8 [file 41586_2024_8527_MOESM20_ESM.xlsx]

## Sheet: c
linearPos	rewardDir	id_right	id_right_ci_low	id_right_ci_high	id_left	id_left_ci_low	id_left_ci_high
0.0857143	-2.17934	-0.646424	-0.823237	-0.439029	0.787706	0.564172	0.987414
0.257143	-2.17593	-0.411414	-1.06845	0.431488	1.39233	0.576132	2.00149
0.428571	-2.40512	-0.579852	-0.907833	-0.0651824	1.29855	0.99307	1.53032
0.6	-2.54024	-0.91308	-1.13332	-0.652273	0.58486	0.0597686	0.799135
0.771429	-2.53363	-0.856988	-1.00236	-0.714632	0.627792	0.427997	0.801311
0.942857	-2.18185	-0.511938	-0.716093	-0.259176	0.757781	0.510382	0.962842
1.11429	-1.65698	-0.672741	-0.877266	-0.399153	0.956126	0.787426	1.11104
1.28571	-1.54662	-0.200734	-0.422941	0.0563836	0.995236	0.743313	1.17283
1.45714	-0.939025	-0.437229	-0.715416	-0.0791663	0.711036	0.34041	1.00466
1.62857	-0.103088	-0.713339	-1.00357	-0.502421	0.949775	0.678639	1.22844
1.8	-0.0667191	-0.443346	-0.674746	-0.163127	0.922337	0.833104	1.007
1.97143	-0.0282242	-0.552714	-0.756729	-0.346376	0.705492	0.477505	0.859875
2.14286	-0.0186814	-0.56693	-0.745497	-0.205873	0.644533	0.428117	0.807723
2.31429	-0.00159386	-0.598812	-0.767328	-0.289714	0.704082	0.517163	0.939228
