# Supplementary material for: Left–right-alternating theta sweeps in entorhinal–hippocampal maps of space
Source: Nature. 2025 Feb 3;639(8056):995–1005. doi: 10.1038/s41586-024-08527-1 (PMC11946909; doi:10.1038/s41586-024-08527-1)
Supplement: Supplementary file 21 — Source Data Extended Data Fig. 11 [file 41586_2024_8527_MOESM21_ESM.xlsx]

## Sheet: c
run_rat 1	run_rat 2	run_rat 3	run_rat 4	run_rat 5	run_rat 6	run_rat 7	run_rat 8	run_rat 9	run_meanAcorr	run_stdAcorr	rem_rat 1	rem_rat 2	rem_rat 3	rem_rat 4	rem_rat 5	rem_rat 6	rem_rat 7	rem_rat 8	rem_rat 9	rem_meanAcorr	rem_stdAcorr	sws_rat 1	sws_rat 2	sws_rat 3	sws_rat 4	sws_rat 5	sws_rat 6	sws_rat 7	sws_rat 8	sws_rat 9	sws_meanAcorr	sws_stdAcorr
0	0	0	0	0	0	0	0	0	0	0	0	0	0	0	0	0	0	0	0	0	0	0	0	0	0	0	0	0	0	0	0	0
0.01	0.01	0.01	0.01	0.01	0.01	0.01	0.01	0.01	0.01	0	0.01	0.01	0.01	0.01	0.01	0.01	0.01	0.01	0.01	0.01	0	0.01	0.01	0.01	0.01	0.01	0.01	0.01	0.01	0.01	0.01	0
0.02	0.02	0.02	0.02	0.02	0.02	0.02	0.02	0.02	0.02	0	0.02	0.02	0.02	0.02	0.02	0.02	0.02	0.02	0.02	0.02	0	0.02	0.02	0.02	0.02	0.02	0.02	0.02	0.02	0.02	0.02	0
0.03	0.03	0.03	0.03	0.03	0.03	0.03	0.03	0.03	0.03	0	0.03	0.03	0.03	0.03	0.03	0.03	0.03	0.03	0.03	0.03	0	0.03	0.03	0.03	0.03	0.03	0.03	0.03	0.03	0.03	0.03	0
0.04	0.04	0.04	0.04	0.04	0.04	0.04	0.04	0.04	0.04	0	0.04	0.04	0.04	0.04	0.04	0.04	0.04	0.04	0.04	0.04	0	0.04	0.04	0.04	0.04	0.04	0.04	0.04	0.04	0.04	0.04	0
0.05	0.05	0.05	0.05	0.05	0.05	0.05	0.05	0.05	0.05	0	0.05	0.05	0.05	0.05	0.05	0.05	0.05	0.05	0.05	0.05	0	0.05	0.05	0.05	0.05	0.05	0.05	0.05	0.05	0.05	0.05	0
0.06	0.06	0.06	0.06	0.06	0.06	0.06	0.06	0.06	0.06	0	0.06	0.06	0.06	0.06	0.06	0.06	0.06	0.06	0.06	0.06	0	0.06	0.06	0.06	0.06	0.06	0.06	0.06	0.06	0.06	0.06	0
0.07	0.07	0.07	0.07	0.07	0.07	0.07	0.07	0.07	0.07	0	0.07	0.07	0.07	0.07	0.07	0.07	0.07	0.07	0.07	0.07	0	0.07	0.07	0.07	0.07	0.07	0.07	0.07	0.07	0.07	0.07	0
0.08	0.08	0.08	0.08	0.08	0.08	0.08	0.08	0.08	0.08	0	0.08	0.08	0.08	0.08	0.08	0.08	0.08	0.08	0.08	0.08	0	0.08	0.08	0.08	0.08	0.08	0.08	0.08	0.08	0.08	0.08	0
0.09	0.09	0.09	0.09	0.09	0.09	0.09	0.09	0.09	0.09	0	0.09	0.09	0.09	0.09	0.09	0.09	0.09	0.09	0.09	0.09	0	0.09	0.09	0.09	0.09	0.09	0.09	0.09	0.09	0.09	0.09	0
0.1	0.1	0.1	0.1	0.1	0.1	0.1	0.1	0.1	0.1	0	0.1	0.1	0.1	0.1	0.1	0.1	0.1	0.1	0.1	0.1	0	0.1	0.1	0.1	0.1	0.1	0.1	0.1	0.1	0.1	0.1	0
0.11	0.11	0.11	0.11	0.11	0.11	0.11	0.11	0.11	0.11	0	0.11	0.11	0.11	0.11	0.11	0.11	0.11	0.11	0.11	0.11	0	0.11	0.11	0.11	0.11	0.11	0.11	0.11	0.11	0.11	0.11	0
0.12	0.12	0.12	0.12	0.12	0.12	0.12	0.12	0.12	0.12	1.47196e-17	0.12	0.12	0.12	0.12	0.12	0.12	0.12	0.12	0.12	0.12	1.47196e-17	0.12	0.12	0.12	0.12	0.12	0.12	0.12	0.12	0.12	0.12	1.47196e-17
0.13	0.13	0.13	0.13	0.13	0.13	0.13	0.13	0.13	0.13	0	0.13	0.13	0.13	0.13	0.13	0.13	0.13	0.13	0.13	0.13	0	0.13	0.13	0.13	0.13	0.13	0.13	0.13	0.13	0.13	0.13	0
0.14	0.14	0.14	0.14	0.14	0.14	0.14	0.14	0.14	0.14	0	0.14	0.14	0.14	0.14	0.14	0.14	0.14	0.14	0.14	0.14	0	0.14	0.14	0.14	0.14	0.14	0.14	0.14	0.14	0.14	0.14	0
0.15	0.15	0.15	0.15	0.15	0.15	0.15	0.15	0.15	0.15	0	0.15	0.15	0.15	0.15	0.15	0.15	0.15	0.15	0.15	0.15	0	0.15	0.15	0.15	0.15	0.15	0.15	0.15	0.15	0.15	0.15	0
0.16	0.16	0.16	0.16	0.16	0.16	0.16	0.16	0.16	0.16	0	0.16	0.16	0.16	0.16	0.16	0.16	0.16	0.16	0.16	0.16	0	0.16	0.16	0.16	0.16	0.16	0.16	0.16	0.16	0.16	0.16	0
0.17	0.17	0.17	0.17	0.17	0.17	0.17	0.17	0.17	0.17	0	0.17	0.17	0.17	0.17	0.17	0.17	0.17	0.17	0.17	0.17	0	0.17	0.17	0.17	0.17	0.17	0.17	0.17	0.17	0.17	0.17	0
0.18	0.18	0.18	0.18	0.18	0.18	0.18	0.18	0.18	0.18	0	0.18	0.18	0.18	0.18	0.18	0.18	0.18	0.18	0.18	0.18	0	0.18	0.18	0.18	0.18	0.18	0.18	0.18	0.18	0.18	0.18	0
0.19	0.19	0.19	0.19	0.19	0.19	0.19	0.19	0.19	0.19	0	0.19	0.19	0.19	0.19	0.19	0.19	0.19	0.19	0.19	0.19	0	0.19	0.19	0.19	0.19	0.19	0.19	0.19	0.19	0.19	0.19	0
0.2	0.2	0.2	0.2	0.2	0.2	0.2	0.2	0.2	0.2	5.88785e-17	0.2	0.2	0.2	0.2	0.2	0.2	0.2	0.2	0.2	0.2	5.88785e-17	0.2	0.2	0.2	0.2	0.2	0.2	0.2	0.2	0.2	0.2	5.88785e-17
0.21	0.21	0.21	0.21	0.21	0.21	0.21	0.21	0.21	0.21	0	0.21	0.21	0.21	0.21	0.21	0.21	0.21	0.21	0.21	0.21	0	0.21	0.21	0.21	0.21	0.21	0.21	0.21	0.21	0.21	0.21	0
0.22	0.22	0.22	0.22	0.22	0.22	0.22	0.22	0.22	0.22	0	0.22	0.22	0.22	0.22	0.22	0.22	0.22	0.22	0.22	0.22	0	0.22	0.22	0.22	0.22	0.22	0.22	0.22	0.22	0.22	0.22	0
0.23	0.23	0.23	0.23	0.23	0.23	0.23	0.23	0.23	0.23	0	0.23	0.23	0.23	0.23	0.23	0.23	0.23	0.23	0.23	0.23	0	0.23	0.23	0.23	0.23	0.23	0.23	0.23	0.23	0.23	0.23	0
0.24	0.24	0.24	0.24	0.24	0.24	0.24	0.24	0.24	0.24	2.94392e-17	0.24	0.24	0.24	0.24	0.24	0.24	0.24	0.24	0.24	0.24	2.94392e-17	0.24	0.24	0.24	0.24	0.24	0.24	0.24	0.24	0.24	0.24	2.94392e-17
0.25	0.25	0.25	0.25	0.25	0.25	0.25	0.25	0.25	0.25	0	0.25	0.25	0.25	0.25	0.25	0.25	0.25	0.25	0.25	0.25	0	0.25	0.25	0.25	0.25	0.25	0.25	0.25	0.25	0.25	0.25	0
0.26	0.26	0.26	0.26	0.26	0.26	0.26	0.26	0.26	0.26	0	0.26	0.26	0.26	0.26	0.26	0.26	0.26	0.26	0.26	0.26	0	0.26	0.26	0.26	0.26	0.26	0.26	0.26	0.26	0.26	0.26	0
0.27	0.27	0.27	0.27	0.27	0.27	0.27	0.27	0.27	0.27	0	0.27	0.27	0.27	0.27	0.27	0.27	0.27	0.27	0.27	0.27	0	0.27	0.27	0.27	0.27	0.27	0.27	0.27	0.27	0.27	0.27	0
0.28	0.28	0.28	0.28	0.28	0.28	0.28	0.28	0.28	0.28	0	0.28	0.28	0.28	0.28	0.28	0.28	0.28	0.28	0.28	0.28	0	0.28	0.28	0.28	0.28	0.28	0.28	0.28	0.28	0.28	0.28	0
0.29	0.29	0.29	0.29	0.29	0.29	0.29	0.29	0.29	0.29	0	0.29	0.29	0.29	0.29	0.29	0.29	0.29	0.29	0.29	0.29	0	0.29	0.29	0.29	0.29	0.29	0.29	0.29	0.29	0.29	0.29	0
0.3	0.3	0.3	0.3	0.3	0.3	0.3	0.3	0.3	0.3	0	0.3	0.3	0.3	0.3	0.3	0.3	0.3	0.3	0.3	0.3	0	0.3	0.3	0.3	0.3	0.3	0.3	0.3	0.3	0.3	0.3	0
0.31	0.31	0.31	0.31	0.31	0.31	0.31	0.31	0.31	0.31	0	0.31	0.31	0.31	0.31	0.31	0.31	0.31	0.31	0.31	0.31	0	0.31	0.31	0.31	0.31	0.31	0.31	0.31	0.31	0.31	0.31	0
0.32	0.32	0.32	0.32	0.32	0.32	0.32	0.32	0.32	0.32	0	0.32	0.32	0.32	0.32	0.32	0.32	0.32	0.32	0.32	0.32	0	0.32	0.32	0.32	0.32	0.32	0.32	0.32	0.32	0.32	0.32	0
0.33	0.33	0.33	0.33	0.33	0.33	0.33	0.33	0.33	0.33	0	0.33	0.33	0.33	0.33	0.33	0.33	0.33	0.33	0.33	0.33	0	0.33	0.33	0.33	0.33	0.33	0.33	0.33	0.33	0.33	0.33	0
0.34	0.34	0.34	0.34	0.34	0.34	0.34	0.34	0.34	0.34	5.88785e-17	0.34	0.34	0.34	0.34	0.34	0.34	0.34	0.34	0.34	0.34	5.88785e-17	0.34	0.34	0.34	0.34	0.34	0.34	0.34	0.34	0.34	0.34	5.88785e-17
0.35	0.35	0.35	0.35	0.35	0.35	0.35	0.35	0.35	0.35	5.88785e-17	0.35	0.35	0.35	0.35	0.35	0.35	0.35	0.35	0.35	0.35	5.88785e-17	0.35	0.35	0.35	0.35	0.35	0.35	0.35	0.35	0.35	0.35	5.88785e-17
0.36	0.36	0.36	0.36	0.36	0.36	0.36	0.36	0.36	0.36	5.88785e-17	0.36	0.36	0.36	0.36	0.36	0.36	0.36	0.36	0.36	0.36	5.88785e-17	0.36	0.36	0.36	0.36	0.36	0.36	0.36	0.36	0.36	0.36	5.88785e-17
0.37	0.37	0.37	0.37	0.37	0.37	0.37	0.37	0.37	0.37	5.88785e-17	0.37	0.37	0.37	0.37	0.37	0.37	0.37	0.37	0.37	0.37	5.88785e-17	0.37	0.37	0.37	0.37	0.37	0.37	0.37	0.37	0.37	0.37	5.88785e-17
0.38	0.38	0.38	0.38	0.38	0.38	0.38	0.38	0.38	0.38	5.88785e-17	0.38	0.38	0.38	0.38	0.38	0.38	0.38	0.38	0.38	0.38	5.88785e-17	0.38	0.38	0.38	0.38	0.38	0.38	0.38	0.38	0.38	0.38	5.88785e-17
0.39	0.39	0.39	0.39	0.39	0.39	0.39	0.39	0.39	0.39	5.88785e-17	0.39	0.39	0.39	0.39	0.39	0.39	0.39	0.39	0.39	0.39	5.88785e-17	0.39	0.39	0.39	0.39	0.39	0.39	0.39	0.39	0.39	0.39	5.88785e-17
0.4	0.4	0.4	0.4	0.4	0.4	0.4	0.4	0.4	0.4	5.88785e-17	0.4	0.4	0.4	0.4	0.4	0.4	0.4	0.4	0.4	0.4	5.88785e-17	0.4	0.4	0.4	0.4	0.4	0.4	0.4	0.4	0.4	0.4	5.88785e-17
0.41	0.41	0.41	0.41	0.41	0.41	0.41	0.41	0.41	0.41	5.88785e-17	0.41	0.41	0.41	0.41	0.41	0.41	0.41	0.41	0.41	0.41	5.88785e-17	0.41	0.41	0.41	0.41	0.41	0.41	0.41	0.41	0.41	0.41	5.88785e-17
0.42	0.42	0.42	0.42	0.42	0.42	0.42	0.42	0.42	0.42	5.88785e-17	0.42	0.42	0.42	0.42	0.42	0.42	0.42	0.42	0.42	0.42	5.88785e-17	0.42	0.42	0.42	0.42	0.42	0.42	0.42	0.42	0.42	0.42	5.88785e-17
0.43	0.43	0.43	0.43	0.43	0.43	0.43	0.43	0.43	0.43	5.88785e-17	0.43	0.43	0.43	0.43	0.43	0.43	0.43	0.43	0.43	0.43	5.88785e-17	0.43	0.43	0.43	0.43	0.43	0.43	0.43	0.43	0.43	0.43	5.88785e-17
0.44	0.44	0.44	0.44	0.44	0.44	0.44	0.44	0.44	0.44	5.88785e-17	0.44	0.44	0.44	0.44	0.44	0.44	0.44	0.44	0.44	0.44	5.88785e-17	0.44	0.44	0.44	0.44	0.44	0.44	0.44	0.44	0.44	0.44	5.88785e-17
0.45	0.45	0.45	0.45	0.45	0.45	0.45	0.45	0.45	0.45	0	0.45	0.45	0.45	0.45	0.45	0.45	0.45	0.45	0.45	0.45	0	0.45	0.45	0.45	0.45	0.45	0.45	0.45	0.45	0.45	0.45	0
0.46	0.46	0.46	0.46	0.46	0.46	0.46	0.46	0.46	0.46	0	0.46	0.46	0.46	0.46	0.46	0.46	0.46	0.46	0.46	0.46	0	0.46	0.46	0.46	0.46	0.46	0.46	0.46	0.46	0.46	0.46	0
0.47	0.47	0.47	0.47	0.47	0.47	0.47	0.47	0.47	0.47	1.17757e-16	0.47	0.47	0.47	0.47	0.47	0.47	0.47	0.47	0.47	0.47	1.17757e-16	0.47	0.47	0.47	0.47	0.47	0.47	0.47	0.47	0.47	0.47	1.17757e-16
0.48	0.48	0.48	0.48	0.48	0.48	0.48	0.48	0.48	0.48	5.88785e-17	0.48	0.48	0.48	0.48	0.48	0.48	0.48	0.48	0.48	0.48	5.88785e-17	0.48	0.48	0.48	0.48	0.48	0.48	0.48	0.48	0.48	0.48	5.88785e-17
0.49	0.49	0.49	0.49	0.49	0.49	0.49	0.49	0.49	0.49	1.17757e-16	0.49	0.49	0.49	0.49	0.49	0.49	0.49	0.49	0.49	0.49	1.17757e-16	0.49	0.49	0.49	0.49	0.49	0.49	0.49	0.49	0.49	0.49	1.17757e-16
0.5	0.5	0.5	0.5	0.5	0.5	0.5	0.5	0.5	0.5	0	0.5	0.5	0.5	0.5	0.5	0.5	0.5	0.5	0.5	0.5	0	0.5	0.5	0.5	0.5	0.5	0.5	0.5	0.5	0.5	0.5	0
