# Supplementary material for: Left–right-alternating theta sweeps in entorhinal–hippocampal maps of space
Source: Nature. 2025 Feb 3;639(8056):995–1005. doi: 10.1038/s41586-024-08527-1 (PMC11946909; doi:10.1038/s41586-024-08527-1)
Supplement: Supplementary file 22 — Source Data Extended Data Fig. 12 [file 41586_2024_8527_MOESM22_ESM.xlsx]

## Sheet: c
sweepNumber	best_y	best_yneg	best_ypos	worst_y	worst_yneg	worst_ypos
1	0	0	0	0	0	0
2	0.00110115	0.00034851	0.00049533	1.63111e-05	1.62581e-05	8.53526e-05
3	0.0016005	0.000240043	0.00027298	5.21464e-05	3.59016e-05	7.85344e-05
4	0.00187761	0.000280047	0.000321033	9.83202e-05	4.65963e-05	7.97884e-05
5	0.00208549	0.000238602	0.000246387	0.000130522	4.79993e-05	6.6769e-05
6	0.00218211	0.000241321	0.00023453	0.000141314	3.3571e-05	7.73864e-05
7	0.00229597	0.000163221	0.000187502	0.000152742	3.34923e-05	5.48831e-05
8	0.00236008	0.000166263	0.000196731	0.000160489	2.41436e-05	3.78945e-05
9	0.00244127	0.000156857	0.00017043	0.000175695	2.51873e-05	3.38918e-05
10	0.00248901	0.000148068	0.000177177	0.000183287	2.00198e-05	2.99539e-05
11	0.00253619	0.000138445	0.000170489	0.000192314	1.99537e-05	2.55116e-05
12	0.00256828	0.000139903	0.000165193	0.000197746	1.85802e-05	2.57332e-05
13	0.00259937	0.000141587	0.000160549	0.00020355	1.87316e-05	2.295e-05
14	0.00262455	0.000139589	0.000155904	0.000208432	1.84808e-05	2.45431e-05
15	0.00264779	0.000140588	0.000159194	0.000212437	1.88016e-05	2.42786e-05
16	0.00266621	0.000143636	0.000155605	0.000215803	1.90887e-05	2.36561e-05
17	0.00268708	0.000141052	0.000160368	0.000219453	2.03146e-05	2.25082e-05
18	0.00270319	0.000139505	0.000155191	0.000222304	2.02796e-05	2.47417e-05
19	0.00271899	0.000140899	0.000150443	0.000224255	2.09816e-05	2.30382e-05
20	0.00273368	0.000145288	0.000155335	0.000226204	2.13282e-05	2.27591e-05

## Sheet: g
Row	simulated_rat_1	simulated_rat_2	simulated_rat_3	simulated_rat_4	simulated_rat_5	simulated_rat_6	simulated_rat_7	simulated_rat_8	simulated_rat_9	simulated_rat_10	simulated_rat_11	simulated_rat_12	simulated_rat_13	simulated_rat_14	simulated_rat_15	simulated_rat_16	empirical_rat_1	empirical_rat_2	empirical_rat_3	empirical_rat_4	empirical_rat_5	empirical_rat_6	empirical_rat_7	empirical_rat_8	empirical_rat_9	empirical_rat_10	empirical_rat_11	empirical_rat_12	empirical_rat_13	empirical_rat_14	empirical_rat_15	empirical_rat_16
0.025											0.483257																0.503483
0.075				0.402036	0.367012	0.431362	0.468834			0.467355	0.418256	0.443461				0.40551				0.49314	0.451404	0.530866	0.475295			0.503913	0.571387	0.523317				0.474617
0.125	0.546129	0.442145		0.426803	0.43786	0.438387	0.444654				0.447288	0.398905	0.421236			0.357819	0.520483	0.527935		0.557531	0.450162	0.53713	0.424289				0.547515	0.50829	0.41673			0.505129
0.175	0.525352	0.448445		0.442262	0.409754	0.488328	0.455309			0.51916	0.475896	0.389117	0.51921		0.502382	0.452552	0.484812	0.601854		0.58437	0.45181	0.509964	0.444911			0.493962	0.552777	0.524695	0.381425		0.556702	0.550696
0.225	0.48869	0.458205		0.443931	0.444079	0.473361	0.483058			0.482075	0.467259	0.42093	0.418464	0.475592	0.475645	0.459179	0.497009	0.574023		0.56915	0.449456	0.517807	0.461684			0.494293	0.557049	0.544113	0.452176	0.4055	0.599458	0.501563
0.275	0.485078	0.516416		0.458688	0.456462	0.499632	0.482702		0.468994	0.500776	0.490047	0.422833	0.468828	0.422723	0.494103	0.408232	0.515694	0.584689		0.563927	0.479498	0.52709	0.475387		0.432825	0.465041	0.553538	0.533053	0.437497	0.459988	0.604848	0.524298
0.325	0.490953	0.486252		0.479107	0.444863	0.476414	0.494735	0.45623	0.497132	0.494818	0.504437	0.449931	0.459176	0.460865	0.489246	0.496284	0.490161	0.586489		0.558319	0.516927	0.56382	0.452834	0.526214	0.449311	0.505048	0.544652	0.543742	0.438268	0.470498	0.613299	0.54887
0.375	0.48763	0.505568	0.492557	0.49076	0.448652	0.493365	0.498803	0.469415	0.516844	0.500094	0.485284	0.477522	0.481043	0.471436	0.514528	0.481009	0.497646	0.601552	0.653023	0.572928	0.484126	0.538057	0.445207	0.580171	0.445227	0.504226	0.539154	0.581258	0.439169	0.433464	0.653576	0.511544
0.425	0.513433	0.52445	0.516613	0.510838	0.454313	0.50161	0.502858	0.509367	0.534536	0.513158	0.532301	0.483029	0.492517	0.480233	0.537936	0.495656	0.508029	0.589892	0.668175	0.58641	0.530115	0.564409	0.44849	0.555854	0.471807	0.514934	0.55261	0.579181	0.462463	0.487138	0.6354	0.531034
0.475	0.528575	0.542996	0.528005	0.531654	0.484638	0.540891	0.522565	0.537227	0.516432	0.525047	0.530726	0.495781	0.498363	0.499793	0.53237	0.507464	0.525997	0.604036	0.67217	0.582849	0.544808	0.58618	0.460922	0.559657	0.477692	0.518499	0.541573	0.591066	0.449927	0.476742	0.654297	0.519235
0.525	0.537989	0.54982	0.52355	0.553963	0.543579	0.537249	0.53316	0.511512	0.538306	0.544705	0.560746	0.526779	0.510736	0.52456	0.558575	0.534536	0.529434	0.608204	0.66952	0.586404	0.579628	0.586895	0.455181	0.571713	0.46488	0.53802	0.548877	0.59323	0.432092	0.49059	0.672081	0.532349
0.575	0.561542	0.577559	0.556258	0.573898	0.54035	0.564358	0.546274	0.528189	0.597811	0.587913	0.567024	0.554249	0.530419	0.550685	0.586355	0.550499	0.549107	0.625255	0.68225	0.594942	0.541471	0.60741	0.443401	0.531971	0.465656	0.543266	0.553761	0.604128	0.462471	0.497161	0.681308	0.526427
0.625	0.573223	0.589385	0.552373	0.601837	0.571093	0.615767	0.573048	0.551567	0.581746	0.585684	0.586605	0.525297	0.556151	0.554891	0.586468	0.56131	0.553723	0.631743	0.696681	0.598779	0.565433	0.602165	0.444101	0.555305	0.479216	0.559613	0.554885	0.602741	0.482336	0.511714	0.694675	0.542702
0.675	0.598941	0.610502	0.595163	0.625983	0.607532	0.657511	0.582735	0.560521	0.581765	0.614647	0.611643	0.553105	0.583537	0.58327	0.617075	0.580872	0.58089	0.640971	0.695594	0.602945	0.5738	0.632617	0.472061	0.572452	0.480593	0.552322	0.567225	0.624194	0.478715	0.518274	0.700034	0.562663
0.725	0.630111	0.634983	0.630322	0.649837	0.662327	0.661373	0.61252	0.575911	0.617466	0.637862	0.64944	0.602776	0.60572	0.60524	0.647048	0.584492	0.599883	0.64845	0.723992	0.605449	0.60744	0.638239	0.4556	0.593253	0.490368	0.569086	0.576283	0.633463	0.5017	0.54144	0.716571	0.54904
0.775	0.668356	0.692597	0.637097	0.680867	0.676965	0.708737	0.632657	0.582222	0.64073	0.651157	0.665663	0.617063	0.618168	0.62679	0.66366	0.614213	0.624151	0.673562	0.724535	0.610562	0.615081	0.63856	0.456242	0.559646	0.514359	0.576126	0.582041	0.658656	0.504654	0.566164	0.73964	0.570332
0.825	0.727567	0.736766	0.685428	0.726425	0.717582	0.737196	0.665678	0.581041	0.685068	0.707941	0.716399	0.65861	0.656184	0.662541	0.69607	0.662818	0.664034	0.694753	0.754318	0.610487	0.652522	0.661238	0.455298	0.587136	0.531573	0.601254	0.591804	0.667405	0.519055	0.594131	0.770209	0.563903
0.875	0.787515	0.800761	0.731729	0.779881	0.743516	0.769366	0.717637	0.639755	0.726763	0.760657	0.784074	0.742386	0.718688	0.722662	0.756644	0.696549	0.707881	0.71261	0.772278	0.619053	0.654287	0.688736	0.45898	0.57944	0.564106	0.625801	0.603129	0.700489	0.538668	0.620776	0.791757	0.555611
0.925	0.873359	0.854696	0.780138	0.827327	0.841723	0.86164	0.774254	0.687734	0.816614	0.836343	0.830305	0.829687	0.81017	0.793882	0.828821	0.796587	0.757575	0.739524	0.826373	0.616751	0.704157	0.715564	0.467808	0.601756	0.533158	0.678305	0.616263	0.739137	0.557213	0.649596	0.822587	0.563931
0.975	0.901791	0.907564		0.88009		0.901125	0.821791			0.90719	0.872983	0.854496		0.838714	0.868966		0.784461	0.733711		0.609752		0.76187	0.469092			0.663943	0.659195	0.746183		0.620457	0.847821

## Sheet: d
kappa	y	yneg	ypos
1	0.790499	0.486805	0.194851
1.47368	0.791554	0.488198	0.193755
1.94737	0.801029	0.456408	0.184643
2.42105	0.92913	0.150285	0.0670979
2.89474	0.972053	0.049522	0.0260634
3.36842	0.971264	0.0435567	0.0267722
3.84211	0.975787	0.0406655	0.0225022
4.31579	0.977267	0.0374424	0.0211148
4.78947	0.975523	0.0377901	0.0227021
5.26316	0.972655	0.0408057	0.0252959
5.73684	0.963849	0.0599642	0.0338416
6.21053	0.919605	0.141131	0.0775279
6.68421	0.817454	0.690333	0.177856
7.15789	0.766129	0.631306	0.227308
7.63158	0.712692	0.568945	0.276984
8.10526	0.682575	0.529291	0.301541
8.57895	0.675383	0.509608	0.30445
9.05263	0.668368	0.490395	0.306885
9.52632	0.668465	0.479883	0.305423
10	0.667743	0.474108	0.305941

## Sheet: i
sweepNumber	common_mod_1	parallel_mod_1	parallel_mod_2	parallel_mod_3	serial_mod_1	serial_mod_2	serial_mod_3
1
2	0.499335	0.513002	0.493994	0.434961	0.382518	0.407088	0.50554
3	0.862423	0.871447	0.881839	0.868292	0.501599	0.536187	0.566998
4	0.850323	0.871203	0.884695	0.90196	0.518453	0.584907	0.555249
5	0.918526	0.940133	0.944315	0.949229	0.527419	0.651479	0.609933
6	0.944555	0.950097	0.964964	0.971306	0.58862	0.643713	0.662079
7	0.971987	0.944736	0.974512	0.984749	0.587948	0.633523	0.643098
8	0.981858	0.942861	0.980319	0.985182	0.577102	0.631723	0.651795
9	0.982275	0.941196	0.980855	0.98518	0.577555	0.627626	0.663476
10	0.980976	0.943335	0.981603	0.98566	0.577374	0.619976	0.681196
11	0.981359	0.943282	0.98167	0.98544	0.570612	0.624065	0.670872
12	0.981334	0.942938	0.982069	0.985109	0.581207	0.623974	0.682875
13	0.981482	0.944062	0.981766	0.985523	0.57631	0.618201	0.667627
14	0.981642	0.943078	0.982041	0.985932	0.579564	0.615618	0.667486
15	0.982284	0.944465	0.981682	0.985391	0.570998	0.616898	0.672594
16	0.98169	0.94162	0.981659	0.985293	0.561563	0.619075	0.673078
17	0.981969	0.941019	0.981239	0.984985	0.569859	0.62306	0.650723
18	0.981971	0.942065	0.982195	0.984704	0.579709	0.61707	0.658122
19	0.981625	0.942549	0.981798	0.985194	0.571329	0.622716	0.657658
20
